# Supplementary material for: Quantitative Host Cell Protein Analysis of Antibody-Based Protein Therapeutics Using the Orbitrap Astral Mass Spectrometer
Source: J Am Soc Mass Spectrom. 2026 Apr 17;37(5):1077–94. doi: 10.1021/jasms.5c00272 (PMC13154345; doi:10.1021/jasms.5c00272)
Supplement: Supplementary file 2 [file js5c00272_si_002.xlsx]

## Sheet: Legend
Legend
Table	Description
Key	Column descriptions for Tables S1-S3 and S5
S1	Protein biotherapeutic products tested during HCP analysis
S2	Vanquish™ Neo Nano-LC separations method for mAb based product HCP analysis
S3	Orbitrap™ Astral™ MS settings for mAb based product HCP analysis
S5	Publicly available list of potentially high-risk HCPs as determined by the BPDG

## Sheet: Key
Table S1: Protein biotherapeutic products tested during HCP analysis
Column	Description
Commercial Name	Brand name of the protein biotherapeutic product analysed
Molecule	The chemical name of the protein biotherapeutic product analysed
Type	Type of protein biotherapeutic product analysed
Sequence Source	Where the product protein sequence was obtained from
Access Date	The date the product protein sequence was downloaded from the sequence source
Table S2: Vanquish™ Neo Nano-LC separations method for mAb based product HCP analysis
Column	Description
These contain a range of LC parametrs that need to be set in the method. Descriptions for these parametrs can be found in the Vanquish NEO user manual.
Table S3: Orbitrap™ Astral™ MS settings for mAb based product HCP analysis
Column	Description
These contain a range of MS parametrs that need to be set in the method. Descriptions for these parametrs can be found interfacing with the method during method set up and in the Orbitrap Astral MS user manual.
Table S5: Publicly available list of potentially high-risk HCPs as determined by the BPDG
Column	Description
Identified HCP (Abbreviation)	Name of host cell protein (HCP). Abbreviation of the HCP as provided by the BPDG is listed within the parenthesis
Mw (kDa)	Molecular weight of the HCP in kilodaltons
pI	The isoelectric point (pI) of the HCP
UniProt Accession No.	The Uniprot accession number of the HCP
No. of amino acids	The amino acid sequence length of the HCP

## Sheet: Table S1
Table S1: Protein biotherapeutic products tested during HCP analysis
Commercial Name	Lot Number	Molecule	Type	Sequence Source	Access Date
Orencia Batch 1	NA	Abatacept	Fc-Fusion	DrugBank Online	2023-05-22
Orencia Batch 2	NA	Abatacept	Fc-Fusion	DrugBank Online	2023-05-22
Humira Batch 1	13091XH06	Adalimumab	IgG1	DrugBank Online	2023-05-19
Humira Batch 2	NA	Adalimumab	IgG1	DrugBank Online	2023-05-19
Eylea Batch 2	NA	Aflibercept	Fc-Fusion	DrugBank Online	2023-05-19
Eylea Batch 3 (Julio)	NA	Aflibercept	Fc-Fusion	DrugBank Online	2023-05-19
Eylea Batch 3 (March)	NA	Aflibercept	Fc-Fusion	DrugBank Online	2023-05-19
Eylea Batch 3 (Mayo)	NA	Aflibercept	Fc-Fusion	DrugBank Online	2023-05-19
Lemtrada	AW2167	Alemtuzumab	IgG1	DrugBank Online	2023-05-22
Rybrevant	NA	Amivantamab	Bispecific	KEGG Drug Database	2023-05-22
Avastin Batch 1	B8803H16	Bevacizumab	IgG1	DrugBank Online	2023-08-16
Avastin Batch 2	NA	Bevacizumab	IgG1	DrugBank Online	2023-08-16
Erbitux	NA	Cetuximab	IgG1	DrugBank Online	2023-08-16
Prolia	1089677A	Denosumab	IgG2	DrugBank Online	2023-05-22
Hemlibra	B2005	Emicizumab	bispecific IgG4	DrugBank Online	2023-05-22
Enbrel Batch 1	DY0402	Etanercept	Fc-Fusion	DrugBank Online	2023-05-19
Enbrel Batch 2	R62436	Etanercept	Fc-Fusion	DrugBank Online	2023-05-19
Enbrel Batch 3	NA	Etanercept	Fc-Fusion	DrugBank Online	2023-05-19
Yervoy	NA	Ipilimumab	IgG1	DrugBank Online	2023-08-16
Taltz	C964087CC	Ixekizumab	IgG4	DrugBank Online	2023-05-22
Rebrozyl	NA	Luspatercept	Fc-Fusion	KEGG Drug Database	2023-05-22
Opdivo Batch 1	AAD4054	Nivolumab	IgG4	DrugBank Online	2023-05-22
Opdivo Batch 2	AAU3964	Nivolumab	IgG4	DrugBank Online	2023-05-22
Gazyvaro	NA	Obinutuzumab	IgG1	NCATS Inxight Drugs	2023-08-16
Vectibix	1117362	Panitumumab	IgG2	NCATS Inxight Drugs	2023-05-22
Keytruda	7302607002	Pembrolizumab	IgG4	DrugBank Online	2023-05-22
Mabthera Batch 1	N7439	Rituximab	IgG1	DrugBank Online	2023-08-16
Mabthera Batch 2	NA	Rituximab	IgG1	DrugBank Online	2023-08-16
Cosentyx	S00005A	Secukinumab	IgG1	DrugBank Online	2023-08-16
RoActerma	B1059	Tocilizumab	IgG1	DrugBank Online	2023-08-16
Herceptin Batch 1	H4759H01-A025	Trastuzumab	IgG1	DrugBank Online	2023-08-16
Herceptin Batch 2	H4822H01-A042	Trastuzumab	IgG1	DrugBank Online	2023-08-16
Herceptin Batch 3	H4890H01-A048	Trastuzumab	IgG1	DrugBank Online	2023-08-16
Herceptin Batch 4	N1050H05-A033	Trastuzumab	IgG1	DrugBank Online	2023-08-16
Herceptin Batch 5	N2001H01-A017	Trastuzumab	IgG1	DrugBank Online	2023-08-16
Herceptin Batch 6	N3027H19-A047	Trastuzumab	IgG1	DrugBank Online	2023-08-16
Entyvio	NA	Vedolizumab	IgG1	DrugBank Online	2023-08-16
*NA = Not Available

## Sheet: Table S2
Table S2: Vanquish™ Neo Nano-LC separations method for mAb based product HCP analysis
2A
Separations Settings
Time (min)	Flow (nL/min)	Mobile Phase A (%)	Mobile Phase B (%)	Curve	Command
0	3	96	4	5	Equilibration
0	3	96	4	5	Inject Preparation
0	3	96	4	5	Inject
0	3	96	4	5	Start Run
0	3	96	4	5	Run
0.5	1.3	96	4	5
0.6	0.8	92	8	5
0.9	0.8	92	8	5
13.9	0.8	77.5	22.5	5
20.8	0.8	65	35	5
21.2	2	45	55	5	Start Column Wash
21.7	3	1	99	5
24	3	1	99	5
24	3	1	99	5	Stop Run
24	3	96	4	5	Start Column Equilibration
2B
Equilibration Settings
Separation Column
Fast Equilibrium	Ticked
Mode	Pressure Control
Flow	n.a.
Pressure	1000 bar
Equilibration Factor	3
Estimated Duration (min)	n.a.
Used Flow (uL/min)	n.a.
Used %B	0.04
Trap Column
Fast Wash and Equilibrium	Ticked
Zebra Wash	Ticked
Zebra Wash Cycles	4
Equilibration Factor	Automatic
Mode	Flow Control
Flow	70 µL/min
Pressure	n.a.
Wash Volume	24 µL
Equilibration Volume	48.756 µL

## Sheet: Table S3
Table S3: Orbitrap™ Astral™ MS settings for mAb based product HCP analysis
Global Settings
Setting Parameter	Setting Value
Use Static Source Gasses
Use Ion Source Settings from Tune	Not Checked
Collision Gas pressure (mTorr)	1
Ion Source Type	NSI
Spray Voltage	Static
Spray Voltage: Positive Ion (V)	1900
Infusion Mode (LC)	FALSE
Ion Transfer Tube Temp (°C)	290
APPI Lamp	Not in use
FAIMS Mode	Not Installed
Application Mode	Peptide
Pressure Mode	Standard
Expected Peak Width (s)	10
Advanced Peak Determination	TRUE
MS1 Settings
Setting Parameter	Setting Value
Experiment	1
Experiment Name	MS
Start Time (min)	0
End Time (min)	24
Detector Type	Orbitrap
Orbitrap Resolution	240000
Scan Range (m/z)	380 – 980
Maximum Injection Time Mode	Custom
Maximum Injection Time (ms)	5
AGC Target	Custom
Normalized AGC Target (%)	500
Microscans	1
RF Lens (%)	40
EASY-IC	Off
Data Type	Profile
Polarity	Positive
Source Fragmentation	FALSE
MS2 Settings
Setting Parameter	Setting Value
Experiment	2
Experiment Name	DIA
Start Time (min)	0
End Time (min)	24
DIA Window Type	Auto
DIA Window Mode	m/z Range
Window Overlap (m/z)	0
Isolation Window	Custom
Isolation Window (m/z)	4.9
Multiplex Ions Enabled	FALSE
Window Placement Optimization	On
Detector Type	Astral
Collision Energy Type	Normalized
HCD Collision Energies (%)	25
Scan Range Mode	Define m/z Range
Scan Range (m/z)	150 – 2000
Precursor Mass Range (m/z)	380 – 980
Maximum Injection Time Mode	Custom
Time (ms)	10
AGC Target	Custom
Normalised AGC Target (%)	500
Microscans	1
RF Lens (%)	40
EASY-IC	Off
Data Type	Profile
Polarity	Positive
Source Fragmentation	FALSE
Loop Control	Time
Time (Sec)	0.6
Time Mode	Start/End Time

## Sheet: Table S5
Table S5: Publicly available list of potentially high-risk HCPs as determined by the BPDG
Identified HCP (Abbreviation)	Mw (kDa)	pI	UniProt Accession No.	No. of amino acids
78 kDa glucose regulated protein (GRP78, BiP)	72.4	5.1	G3I8R9	654
Alpha-enolase (2-phospho-D-glycerate hydro-lyase)	15.5	5	G3I0W1	139
C-X-C motif chemokine 3 (CXCL3)	11	9.1	A4URF0	101
Carboxylesterase 1-like protein, Liver (CES1)	97.5	5.9	A0A061IFE2	882
Carboxypeptidase D (Cpd)	123.4	5.8	G3HR95	1106
Cathepsin B (CatB)	37.5	5.7	G3H0L9	339
Cathepsin L (CatL)	37.3	6.8	G3INC5	333
Cathepsin Z (CatZ)	34	7.5	Q9EPP7	306
Clusterin (CLU)	51.8	5.5	G3HNJ3	447
Glutathione S-transferase P 1 (GSTP1)	25	8.2	G3I3Y6	221
Lipoprotein Lipase (LPL)	50.5	8	G3H6V7	450
Lysosomal Acid Lipase (LAL)	45.6	7.3	G3HQY6	397
Matrix metalloproteinase-19 (MMP-19)	58.9	7.7	G3HRK9	525
Monocyte Chemoattractant Protein-1 (MCP-1)	15.9	9.3	G3GTT2	143
Peroxiredoxin-1 (PRDX1)	22.3	8.2	Q9JKY1	199
Phospholipase B-like 2 (PLBL2)	65.5	5.9	G3I6T1	585
Procollagen-lysine 2-oxoglutarate 5-deoxygenase_1 (PLOD1)	76	5.8	G3IIE7	659
Protein S100-A6 (S10A6)	10	5.3	G3HC31	89
Pyruvate Kinase (PK)	51.6	7.6	G3H3Q1	472
Serine protease (HTRA1)	28.7	6.5	G3IBF4	268
Sialate o-acetylesterase (SIAE)	59.3	8.6	A0A3L7HS03	529
Transforming Growth Factor-b1 (TGF-b1)	26.4	8.5	G3IA12	237
Additional information can be accessed here:
https://www.biophorum.com/host-cell-proteins/,
