# Supplementary material for: Quantitative Host Cell Protein Analysis of Antibody-Based Protein Therapeutics Using the Orbitrap Astral Mass Spectrometer
Source: J Am Soc Mass Spectrom. 2026 Apr 17;37(5):1077–94. doi: 10.1021/jasms.5c00272 (PMC13154345; doi:10.1021/jasms.5c00272)
Supplement: Supplementary file 3 [file js5c00272_si_003.xlsx]

## Sheet: Legend
Legend
Table	Description
Key	Column descriptions for Tables S4A-S4KK
S4A	HCPs identified on abatacept batch 1 after application of primary validation filters
S4B	HCPs identified on abatacept batch 2 after application of primary validation filters
S4C	HCPs identified on adalimumab batch 1 after application of primary validation filters
S4D	HCPs identified on adalimumab batch 2 after application of primary validation filters
S4E	HCPs identified on aflibercept batch 2 after application of primary validation filters
S4F	HCPs identified on aflibercept batch 3 Julio after application of primary validation filters
S4G	HCPs identified on aflibercept batch 3 March after application of primary validation filters
S4H	HCPs identified on aflibercept batch 3 Mayo after application of primary validation filters
S4I	HCPs identified on alemtuzumab after application of primary validation filters
S4J	HCPs identified on amivantamab after application of primary validation filters
S4K	HCPs identified on bevacizumab batch 1 after application of primary validation filters
S4L	HCPs identified on bevacizumab batch 2 after application of primary validation filters
S4M	HCPs identified on denosumab after application of primary validation filters
S4N	HCPs identified on emicizumab after application of primary validation filters
S4O	HCPs identified on etanercept batch 1 after application of primary validation filters
S4P	HCPs identified on etanercept batch 2 after application of primary validation filters
S4Q	HCPs identified on etanercept batch 3 after application of primary validation filters
S4R	HCPs identified on ipilimumab after application of primary validation filters
S4S	HCPs identified on ixekizumab after application of primary validation filters
S4T	HCPs identified on luspatercept after application of primary validation filters
S4U	HCPs identified on nivolumab batch 1 after application of primary validation filters
S4V	HCPs identified on nivolumab batch 2 after application of primary validation filters
S4W	HCPs identified on obinutuzumab after application of primary validation filters
S4X	HCPs identified on panitumumab after application of primary validation filters
S4Y	HCPs identified on pembrolizumab after application of primary validation filters
S4Z	HCPs identified on Rituximab batch 1 after application of primary validation filters
S4AA	HCPs identified on Rituximab batch 2 after application of primary validation filters
S4BB	HCPs identified on secukinumab after application of primary validation filters
S4CC	HCPs identified on tocilizumab after application of primary validation filters
S4DD	HCPs identified on trastuzumab batch 1 after application of primary validation filters
S4EE	HCPs identified on trastuzumab batch 2 after application of primary validation filters
S4FF	HCPs identified on trastuzumab batch 3 after application of primary validation filters
S4GG	HCPs identified on trastuzumab batch 4 after application of primary validation filters
S4HH	HCPs identified on trastuzumab batch 5 after application of primary validation filters
S4II	HCPs identified on trastuzumab batch 6 after application of primary validation filters
S4JJ	HCPs identified on vedolizumab after application of primary validation filters

## Sheet: Key
Table S4: HCP identifications for each protein biotherapeutic product analysed after application of primary validation filters
Tables S4A-S4JJ
Column	Description
Contaminant	Indicates if the protein is a contaminant protein as identiifed in Proteome Discoverer (PD). True indicates that the protein was a contaminant while False indicates that it was not
Master.Protein.Accessions	The accession number, taken from UniProt, of the host cell protein (HCP) identification
Master.Protein.Descriptions	The UniProt description of the HCP including protein name, associated organism, gene name, etc.
Abundances..Normalized...(name of biotherapeutic sample analysed)_Rep1_500ng_01	Normalized abundace of the protein found in the 1st injection of the 1st sample digest analysed using PD. If n/a is present, protein was not found or validated in sample
Abundances..Normalized...(name of biotherapeutic sample analysed)_Rep1_500ng_02	Normalized abundace of the protein found in the 2nd injection of the 1st sample digest analysed using PD. If n/a is present, protein was not found or validated in sample
Abundances..Normalized...(name of biotherapeutic sample analysed)_Rep2_500ng_01	Normalized abundace of the protein found in the 1st injection of the 2nd sample digest analysed using PD. If n/a is present, protein was not found or validated in sample
Abundances..Normalized...(name of biotherapeutic sample analysed)_Rep2_500ng_02	Normalized abundace of the protein found in the 2nd injection of the 2nd sample digest analysed using PD. If n/a is present, protein was not found or validated in sample
Abundances..Normalized...(name of biotherapeutic sample analysed)_Rep3_500ng_01	Normalized abundace of the protein found in the 1st injection of the 3rd sample digest analysed using PD. If n/a is present, protein was not found or validated in sample
Abundances..Normalized...(name of biotherapeutic sample analysed)_Rep3_500ng_02	Normalized abundace of the protein found in the 2nd injection of the 3rd sample digest analysed using PD. If n/a is present, protein was not found or validated in sample
Found.in.Sample..(name of biotherapeutic sample analysed)_Rep1_500ng_01	Indicates if HCP was found in the 1st injection of the 1st sample digest analysed using PD. High indicates the HCP was found while n/a indicates that it was not
Found.in.Sample..(name of biotherapeutic sample analysed)_Rep1_500ng_02	Indicates if HCP was found in the 2nd injection of the 1st sample digest analysed using PD. High indicates the HCP was found while n/a indicates that it was not
Found.in.Sample..(name of biotherapeutic sample analysed)_Rep2_500ng_01	Indicates if HCP was found in the 1st injection of the 2nd sample digest analysed using PD. High indicates the HCP was found while n/a indicates that it was not
Found.in.Sample..(name of biotherapeutic sample analysed)_Rep2_500ng_02	Indicates if HCP was found in the 2nd injection of the 2nd sample digest analysed using PD. High indicates the HCP was found while n/a indicates that it was not
Found.in.Sample..(name of biotherapeutic sample analysed)_Rep3_500ng_01	Indicates if HCP was found in the 1st injection of the 3rd sample digest analysed using PD. High indicates the HCP was found while n/a indicates that it was not
Found.in.Sample..(name of biotherapeutic sample analysed)_Rep3_500ng_02	Indicates if HCP was found in the 2nd injection of the 3rd sample digest analysed using PD. High indicates the HCP was found while n/a indicates that it was not
Found_TR1	Indicates if HCP was identified in 0, 1, or 2 of the duplicate injections associated with sample digest 1 (Samples 1 and 2)
Found_TR2	Indicates if HCP was identified in 0, 1, or 2 of the duplicate injections associated with sample digest 2 (Samples 3 and 4)
Found_TR3	Indicates if HCP was identified in 0, 1, or 2 of the duplicate injections associated with sample digest 3 (Samples 5 and 6)
Found.in.one.TR	Indicates the number of times an HCP was found in both duplicate injections associated with a sample digest
Average_abundance	Average concentration of HCP across all files analysed
NbPeptPerProt	Number of unique peptides associated with a protein
Average_final	Average concentration of the top 3 unique peptides associated with an HCP. Where only 2 unique peptides were detected this is the average concentration of those 2 peptides
fmol_quantity	The concentration of an HCP converted into femtomolar (fmol) as determined using the 50 fmol of spiked in Hi3 peptides
MW	Molecular weight (MW) of the identified HCPs
Quantity_g	The amount of the HCP present in grams (g)
Quantity_ng/mg	The amount of the HCP present in ng of HCP/mg of product
	Note: If the "Found.in.sample…" column has a High value, but the "Abundances..Normalized…" has a n/a in it, this means that the mass associated with the protein was found during the PD search, but couldn't be validated using the applied PD analysis settings

## Sheet: Table S4A Abatacept B1
Table S4A: HCPs identified on abatacept batch 1 after application of primary validation filters
	Contaminant	Master.Protein.Accessions	Master.Protein.Descriptions	Abundances..Normalized...20230503_NIBRT_HCPs_Orencia1_Rep1_500ng_01	Abundances..Normalized...20230503_NIBRT_HCPs_Orencia1_Rep1_500ng_02	Abundances..Normalized...20230503_NIBRT_HCPs_Orencia1_Rep2_500ng_01	Abundances..Normalized...20230503_NIBRT_HCPs_Orencia1_Rep2_500ng_02	Abundances..Normalized...20230503_NIBRT_HCPs_Orencia1_Rep3_500ng_01	Abundances..Normalized...20230503_NIBRT_HCPs_Orencia1_Rep3_500ng_02	Found.in.Sample..20230503_NIBRT_HCPs_Orencia1_Rep1_500ng_01	Found.in.Sample..20230503_NIBRT_HCPs_Orencia1_Rep1_500ng_02	Found.in.Sample..20230503_NIBRT_HCPs_Orencia1_Rep2_500ng_01	Found.in.Sample..20230503_NIBRT_HCPs_Orencia1_Rep2_500ng_02	Found.in.Sample..20230503_NIBRT_HCPs_Orencia1_Rep3_500ng_01	Found.in.Sample..20230503_NIBRT_HCPs_Orencia1_Rep3_500ng_02	Found_TR1	Found_TR2	Found_TR3	Found.in.one.TR	Average_abundance	NbPeptPerProt	Average_final	SD	fmol_quantity	fmol_SD	MW	Quantity_g	SD_g	Quantity_ng/mg	SD_ng/mg	CV
1	FALSE	G3HPV7	Histone H4 OS=Cricetulus griseus OX=10029 GN=I79_012828 PE=3 SV=1	21495.1	12267.1	8338.05	5467.61	4994.95	5008.77	High	High	High	High	High	High	2	2	2	3	9595.27	7	13305.3	3778.92	0.337865	0.0959595	21838	7.3783e-12	2.09556e-12	14.7566	4.19113	28.4017
2	FALSE	Abatacept	monomer sequence	1.61812e+07	1.98942e+07	9.89408e+06	1.21138e+07	1.09274e+07	9.20422e+06	High	High	High	High	High	High	2	2	2	3	1.30358e+07	35	1.14631e+07	6.29629e+06	291.087	159.884	NA	NA	NA	NA	NA	NA
3	FALSE	G3HLU9	Junction plakoglobin OS=Cricetulus griseus OX=10029 GN=I79_011694 PE=3 SV=1	4231.96	3509.16	572.656	457.846	NA	NA	High	High	High	High	n/a	n/a	2	2	0	2	2192.91	15	2404.23	189.316	0.0610515	0.00480736	127747	7.79915e-12	6.14126e-13	15.5983	1.22825	7.87426
4	FALSE	A0A061IDE2	Desmoglein-4-like protein OS=Cricetulus griseus OX=10029 GN=H671_2g6327 PE=4 SV=1	2165.39	2126.75	1129.26	1015	334.868	215.04	High	High	High	High	High	High	2	2	2	3	1164.39	2	1004.2	226.541	0.0254999	0.00575264	382993	9.7663e-12	2.20322e-12	19.5326	4.40644	22.5594
5	FALSE	A0A8C2N272	Triosephosphate isomerase OS=Cricetulus griseus OX=10029 PE=3 SV=1	769.926	651.16	NA	NA	NA	NA	High	High	n/a	n/a	n/a	n/a	2	0	0	1	710.543	2	686.143	34.5072	0.0174235	0.000876254	30665	5.34291e-13	2.68703e-14	1.06858	0.0537407	5.02916
6	FALSE	A0A8C2QG32	Annexin OS=Cricetulus griseus OX=10029 GN=Anxa2 PE=3 SV=1	3325.23	3284.83	496.819	514.073	NA	NA	High	High	High	High	n/a	High	2	2	1	2	1905.24	5	1765.42	353.855	0.0448299	0.00898557	38661	1.73317e-12	3.47391e-13	3.46633	0.694782	20.0437
7	FALSE	A0A8C2MH88	Actin, cytoplasmic 2 OS=Cricetulus griseus OX=10029 GN=Actg1 PE=3 SV=1	3107.43	3338.02	400.247	483.677	NA	NA	High	High	High	High	n/a	n/a	2	2	0	2	1832.34	5	3304	1955.62	0.0838997	0.0496597	41793	3.50642e-12	2.07543e-12	7.01284	4.15085	59.1894
8	FALSE	A0A8C2N350	Desmoplakin OS=Cricetulus griseus OX=10029 GN=Dsp PE=3 SV=1	3540.86	3642.84	NA	NA	NA	NA	High	High	n/a	n/a	High	n/a	2	0	1	1	3591.85	20	6173.69	3486.58	0.156771	0.0885361	332368	5.21056e-11	2.94266e-11	104.211	58.8531	56.4749
9	FALSE	A0A3L7I907	Fatty acid-binding protein 5 OS=Cricetulus griseus OX=10029 GN=Fabp5 PE=3 SV=1	2261.35	2280.88	NA	NA	NA	NA	High	High	n/a	n/a	n/a	n/a	2	0	0	1	2271.11	2	5442.97	4485.67	0.138215	0.113906	15083	2.0847e-12	1.71805e-12	4.1694	3.4361	82.4123
10	FALSE	G3I7M5	Calcium-transporting ATPase OS=Cricetulus griseus OX=10029 GN=I79_019518 PE=3 SV=1	6118.91	3913.92	1968.84	1707.77	NA	NA	High	High	High	High	High	n/a	2	2	1	2	3427.36	2	7108.23	5205.54	0.180502	0.132186	161851	2.92144e-11	2.13945e-11	58.4288	42.7889	73.2325
11	FALSE	G3HRN0	ATP synthase subunit beta OS=Cricetulus griseus OX=10029 GN=I79_013474 PE=3 SV=1	10018.5	5746.31	2075.73	1576.93	874.924	1060.66	High	High	High	High	High	High	2	2	2	3	3558.84	3	1708.65	1604.42	0.0433883	0.0407415	56897	2.46866e-12	2.31807e-12	4.93733	4.63614	93.8998
12	FALSE	Q540F6	Elongation factor 1-alpha OS=Cricetulus griseus OX=10029 PE=3 SV=1	6968.97	5586.01	NA	NA	NA	NA	High	High	High	n/a	n/a	High	2	1	1	1	6277.49	5	3214.66	2654.25	0.081631	0.0674003	50114	4.09085e-12	3.3777e-12	8.18171	6.75539	82.567
13	FALSE	A0A061ICE4	ATP synthase subunit alpha OS=Cricetulus griseus OX=10029 GN=Atp5f1a PE=3 SV=1	24744.3	12944.8	5233.49	3096.74	2036.99	1425.86	High	High	High	High	High	High	2	2	2	3	8247.02	4	7834.93	6190.07	0.198955	0.157187	59763	1.18902e-11	9.39395e-12	23.7803	18.7879	79.0061
14	FALSE	A0A8C2M4W3	Calmodulin 2 OS=Cricetulus griseus OX=10029 GN=Calm1 PE=4 SV=1	4782.58	2322.24	4785.8	3679.65	NA	NA	High	High	High	High	High	n/a	2	2	1	2	3892.57	5	2461.47	1240.09	0.0625049	0.03149	21128	1.3206e-12	6.65321e-13	2.64121	1.33064	50.3801
15	FALSE	G3I6I6	Tubulin alpha chain OS=Cricetulus griseus OX=10029 GN=I79_019110 PE=3 SV=1	5311.35	4574.72	2199.58	2234.94	1447.75	856.607	High	High	High	High	High	High	2	2	2	3	2770.82	5	1749.14	912.073	0.0444167	0.0231606	50122	2.22625e-12	1.16086e-12	4.4525	2.32171	52.1439
16	FALSE	A0A061I5U1	Heat shock-related 70 kDa protein 2 OS=Cricetulus griseus OX=10029 GN=H671_5g14782 PE=3 SV=1	2960.45	1647.04	NA	NA	552.509	267.104	High	High	n/a	High	High	High	2	1	2	2	1356.78	2	1123.91	329.331	0.0285397	0.00836283	69641	1.98754e-12	5.82396e-13	3.97507	1.16479	29.3024
17	FALSE	A0A9J7GNK5	phosphopyruvate hydratase OS=Cricetulus griseus OX=10029 GN=LOC100752856 PE=3 SV=1	2664.03	2409.95	NA	NA	NA	NA	High	High	n/a	n/a	n/a	n/a	2	0	0	1	2536.99	3	1802.69	1087.59	0.0457763	0.0276175	47114	2.15671e-12	1.30117e-12	4.31341	2.60234	60.3314
18	FALSE	A0A8C2LLJ7	Glyceraldehyde-3-phosphate dehydrogenase OS=Cricetulus griseus OX=10029 PE=3 SV=1	6234.89	6626.53	2323	2690.59	1025.62	882.947	High	High	High	High	High	High	2	2	2	3	3297.26	6	2729.52	906.19	0.0693117	0.0230112	37672	2.61111e-12	8.66878e-13	5.22222	1.73376	33.1996
19	FALSE	G3H5T7	Chromobox protein-like 1 OS=Cricetulus griseus OX=10029 GN=I79_005678 PE=4 SV=1	1606.19	1576.19	528.32	668.326	568.376	426.385	High	High	High	High	High	High	2	2	2	3	895.63	2	723.448	243.503	0.0183708	0.00618336	32437	5.95893e-13	2.0057e-13	1.19179	0.401139	33.6587
20	FALSE	A0A9J7FKU4	Insulin-degrading enzyme isoform X4 OS=Cricetulus griseus OX=10029 GN=Ide PE=3 SV=1	1962.64	4650	NA	NA	NA	NA	High	High	n/a	n/a	n/a	n/a	2	0	0	1	3306.32	3	2149.95	1142.25	0.0545944	0.0290055	117737	6.42778e-12	3.41502e-12	12.8556	6.83005	53.1292
21	FALSE	A0A9J7J7R1	Lamin isoform X3 OS=Cricetulus griseus OX=10029 GN=Lmna PE=3 SV=1	1011.71	883.356	NA	NA	NA	NA	High	High	n/a	n/a	n/a	n/a	2	0	0	1	947.535	2	834.857	159.35	0.0211998	0.00404644	79477	1.6849e-12	3.21599e-13	3.3698	0.643199	19.0872
22	FALSE	G3H066	H(+)-transporting two-sector ATPase OS=Cricetulus griseus OX=10029 GN=Atp6v1a PE=3 SV=1	4256.17	2940.87	2027.3	1434.56	1517.24	1211.56	High	High	High	High	High	High	2	2	2	3	2231.28	2	1510.38	1019.51	0.0383536	0.0258888	68343	2.6212e-12	1.76932e-12	5.24241	3.53864	67.5003
23	FALSE	A0A8C2MBB0	Small ribosomal subunit protein RACK1 OS=Cricetulus griseus OX=10029 GN=Rack1 PE=3 SV=1	411.921	305.401	NA	NA	NA	NA	High	High	n/a	n/a	n/a	n/a	2	0	0	1	358.661	2	500.441	200.507	0.0127079	0.00509154	35077	4.45754e-13	1.78596e-13	0.891508	0.357192	40.066

## Sheet: Table S4B Abatacept B2
Table S4B: HCPs identified on abatacept batch 2 after application of primary validation filters
	Contaminant	Master.Protein.Accessions	Master.Protein.Descriptions	Abundances..Normalized...F7..Sample..Batch.2	Abundances..Normalized...F8..Sample..Batch.2	Abundances..Normalized...F9..Sample..Batch.2	Abundances..Normalized...F10..Sample..Batch.2	Abundances..Normalized...F11..Sample..Batch.2	Abundances..Normalized...F12..Sample..Batch.2	Found.in.Sample..F7..Sample..Batch.2	Found.in.Sample..F8..Sample..Batch.2	Found.in.Sample..F9..Sample..Batch.2	Found.in.Sample..F10..Sample..Batch.2	Found.in.Sample..F11..Sample..Batch.2	Found.in.Sample..F12..Sample..Batch.2	Found_TR1	Found_TR2	Found_TR3	Found.in.one.TR	Average_final	SD	fmol_quantity	fmol_SD	MW	Quantity_g	SD_g	Quantity_ng/mg	SD_ng/mg	CV
1	FALSE	G3HHM2	Histone H3.1t OS=Cricetulus griseus OX=10029 GN=I79_010126 PE=3 SV=1	NA	NA	3049.09	1051.23	2244.7	811.549	n/a	High	High	High	High	High	1	2	2	2	4556.81	3914.08	0.115476	0.0991881	35852	4.14004e-12	3.55609e-12	8.28009	7.11218	85.895
2	FALSE	A0A8C2N350	Desmoplakin OS=Cricetulus griseus OX=10029 GN=Dsp PE=3 SV=1	3018.18	3189.24	NA	NA	564.385	629.051	High	High	n/a	n/a	High	High	2	0	2	2	5383.16	5429.43	0.136417	0.137589	332368	4.53406e-11	4.57303e-11	90.6811	91.4606	100.86
3	FALSE	G3HPV6	Histone H4 OS=Cricetulus griseus OX=10029 GN=I79_012827 PE=3 SV=1	2447.59	4664.7	2912.76	3090.59	2711.82	2667.93	High	High	High	High	High	High	2	2	2	3	4668.26	1381.33	0.1183	0.0350049	28463	3.36717e-12	9.96344e-13	6.73435	1.99269	29.5899
4	FALSE	Abatacept	monomer sequence	1.91947e+07	1.87111e+07	13396044	1.0685e+07	19854915	1.67344e+07	High	High	High	High	High	High	2	2	2	3	1.32858e+07	6.74871e+06	336.681	171.021	NA	NA	NA	NA	NA	NA
5	FALSE	G3HLU9	Junction plakoglobin OS=Cricetulus griseus OX=10029 GN=I79_011694 PE=3 SV=1	1849.09	2742.84	NA	NA	NA	NA	High	High	n/a	n/a	n/a	n/a	2	0	0	1	2315.01	19.3093	0.0586656	0.000489325	127747	7.49435e-12	6.25098e-14	14.9887	0.12502	0.834092
6	FALSE	G3HNJ3	Clusterin OS=Cricetulus griseus OX=10029 GN=Clu PE=3 SV=1	NA	NA	NA	NA	1304.96	769.659	n/a	n/a	n/a	n/a	High	High	0	0	2	1	1281.29	345.633	0.0324697	0.00875882	51758	1.68057e-12	4.53339e-13	3.36113	0.906678	26.9754
7	FALSE	A0A8C2MH88	Actin, cytoplasmic 2 OS=Cricetulus griseus OX=10029 GN=Actg1 PE=3 SV=1	2811.98	4621.77	NA	NA	3054.79	2599.46	High	High	n/a	High	High	High	2	1	2	2	2301.18	991.901	0.0583152	0.0251361	41793	2.43717e-12	1.05051e-12	4.87433	2.10103	43.1039
8	FALSE	G3HCW9	Peroxiredoxin-2 OS=Cricetulus griseus OX=10029 GN=I79_008337 PE=3 SV=1	1144.5	1206.58	NA	NA	282.717	318.255	High	High	n/a	n/a	High	High	2	0	2	2	710.351	39.1215	0.0180013	0.000991392	21813	3.92662e-13	2.16252e-14	0.785324	0.0432505	5.50735
9	FALSE	A0A8C2M077	78 kDa glucose-regulated protein OS=Cricetulus griseus OX=10029 PE=3 SV=1	490.46	701.231	NA	NA	1067.1	1328.28	High	High	n/a	High	High	High	2	1	2	2	698.6	172.628	0.0177035	0.00437463	72507	1.28363e-12	3.17191e-13	2.56725	0.634383	24.7106
10	FALSE	A0A9J7HAN8	Glyceraldehyde-3-phosphate dehydrogenase OS=Cricetulus griseus OX=10029 GN=LOC100759100 PE=3 SV=1	1877.71	2033.91	NA	NA	338.874	406.595	High	High	n/a	n/a	High	High	2	0	2	2	1349.98	262.636	0.0342105	0.00665555	38308	1.31053e-12	2.54961e-13	2.62107	0.509922	19.4547
11	FALSE	Q540F6	Elongation factor 1-alpha OS=Cricetulus griseus OX=10029 PE=3 SV=1	379.084	674.297	NA	NA	NA	NA	High	High	n/a	n/a	High	n/a	2	0	1	1	1319.65	1390.99	0.0334419	0.0352497	50114	1.67591e-12	1.7665e-12	3.35181	3.53301	105.406
12	FALSE	A0A8C2LP82	Pigment epithelium-derived factor isoform X2 OS=Cricetulus griseus OX=10029 GN=Serpinf1 PE=3 SV=1	NA	NA	NA	NA	861.101	773.964	n/a	n/a	n/a	n/a	High	High	0	0	2	1	982.682	149.374	0.0249025	0.00378535	46468	1.15717e-12	1.75898e-13	2.31434	0.351796	15.2007

## Sheet: Table S4C Adalimumab B1
Table S4C: HCPs identified on adalimumab batch 1 after application of primary validation filters
	Contaminant	Master.Protein.Accessions	Master.Protein.Descriptions	Abundances..Normalized...F7..Sample..Humira_Batch_1..Batch	Abundances..Normalized...F8..Sample..Humira_Batch_1..Batch	Abundances..Normalized...F9..Sample..Humira_Batch_1..Batch	Abundances..Normalized...F10..Sample..Humira_Batch_1..Batch	Abundances..Normalized...F11..Sample..Humira_Batch_1..Batch	Abundances..Normalized...F12..Sample..Humira_Batch_1..Batch	Found.in.Sample..F7..Sample..Humira_Batch_1..Batch	Found.in.Sample..F8..Sample..Humira_Batch_1..Batch	Found.in.Sample..F9..Sample..Humira_Batch_1..Batch	Found.in.Sample..F10..Sample..Humira_Batch_1..Batch	Found.in.Sample..F11..Sample..Humira_Batch_1..Batch	Found.in.Sample..F12..Sample..Humira_Batch_1..Batch	Found_TR1	Found_TR2	Found_TR3	Found.in.one.TR	Average_abundance	NbPeptPerProt	Average_final	SD	fmol_quantity	fmol_SD	MW	Quantity_g	SD_g	Quantity_ng/mg	SD_ng/mg	CV
1	FALSE	G3HUU6	Protein S100 OS=Cricetulus griseus OX=10029 GN=S100a11 PE=3 SV=1	NA	NA	2319.38	3199.58	NA	NA	n/a	High	High	High	n/a	High	1	2	1	1	2759.48	4	14580.4	19136.7	0.23711	0.311207	11241	2.66535e-12	3.49828e-12	5.33071	6.99656	131.25
2	FALSE	Adalimumab	Adalimumab Heavy chain:	4.3251e+07	4.06443e+07	8.4018e+07	8.40347e+07	1.04535e+08	1.35398e+08	High	High	High	High	High	High	2	2	2	3	8.19802e+07	73	8.15724e+07	1.69026e+07	1326.55	274.875	NA	NA	NA	NA	NA	NA
3	FALSE	A0A8C2QG32	Annexin OS=Cricetulus griseus OX=10029 GN=Anxa2 PE=3 SV=1	NA	NA	3697.86	2973.01	NA	NA	n/a	High	High	High	n/a	n/a	1	2	0	1	3335.43	6	3539.24	1102.87	0.0575561	0.0179352	38661	2.22518e-12	6.93394e-13	4.45035	1.38679	31.1613
4	FALSE	A0A069C7Y3	Actin, cytoplasmic 1 OS=Cricetulus griseus OX=10029 GN=H671_4g12234 PE=3 SV=1	NA	NA	2636.61	4130.24	NA	NA	n/a	n/a	High	High	n/a	n/a	0	2	0	1	3383.42	2	4353.55	1371.97	0.0707987	0.0223114	102700	7.27102e-12	2.29138e-12	14.542	4.58276	31.5139
5	FALSE	A0A8C2N350	Desmoplakin OS=Cricetulus griseus OX=10029 GN=Dsp PE=3 SV=1	NA	NA	1881.73	1649.75	NA	NA	n/a	n/a	High	High	n/a	High	0	2	1	1	1765.74	4	1520.26	247.912	0.0247228	0.00403161	332368	8.21708e-12	1.33998e-12	16.4342	2.67996	16.3072
6	FALSE	G3I5L3	Annexin OS=Cricetulus griseus OX=10029 GN=Anxa1 PE=3 SV=1	NA	NA	13089.1	11481.8	NA	NA	n/a	n/a	High	High	n/a	n/a	0	2	0	1	12285.4	5	15167	4004.03	0.24665	0.0651147	38862	9.58531e-12	2.53049e-12	19.1706	5.06098	26.3996
7	FALSE	G3INC5	Cathepsin L1 OS=Cricetulus griseus OX=10029 GN=LOC100768693 PE=3 SV=1	3533.31	3366.11	6813.79	5441.05	5836.78	7662.82	High	High	High	High	High	High	2	2	2	3	5442.31	5	3547.94	1642.35	0.0576976	0.0267084	37248	2.14912e-12	9.94835e-13	4.29824	1.98967	46.2903
8	FALSE	A0A8C2LCJ3	Inter-alpha-trypsin inhibitor heavy chain 5 OS=Cricetulus griseus OX=10029 GN=Itih5 PE=3 SV=1	2728.08	2687.17	5902.83	5345.63	10347.6	12176.9	High	High	High	High	High	High	2	2	2	3	6531.38	3	5803.08	2783.56	0.0943712	0.045267	106539	1.00542e-11	4.8227e-12	20.1084	9.6454	47.967
9	FALSE	G3HPV6	Histone H4 OS=Cricetulus griseus OX=10029 GN=I79_012827 PE=3 SV=1	NA	NA	3797.97	3028.97	NA	NA	n/a	n/a	High	High	n/a	n/a	0	2	0	1	3413.47	5	8692.99	4871.77	0.141368	0.079226	28463	4.02375e-12	2.25501e-12	8.0475	4.51002	56.0425
10	FALSE	A0A8C2M2F7	Ig-like domain-containing protein OS=Cricetulus griseus OX=10029 PE=4 SV=1	7793.02	10092.9	21062.3	15361	20581.5	33739.2	High	High	High	High	High	High	2	2	2	3	18105	4	19138.5	1232.19	0.311236	0.0200383	17057	5.30875e-12	3.41793e-13	10.6175	0.683585	6.43829
11	FALSE	G3HKZ1	14-3-3 protein zeta/delta OS=Cricetulus griseus OX=10029 GN=Ywhaz PE=3 SV=1	NA	NA	1625.04	1274.09	NA	NA	n/a	n/a	High	High	n/a	n/a	0	2	0	1	1449.56	2	1232.05	307.603	0.020036	0.00500232	27715	5.55298e-13	1.38639e-13	1.1106	0.277278	24.9667
12	FALSE	Q540F6	Elongation factor 1-alpha OS=Cricetulus griseus OX=10029 PE=3 SV=1	NA	NA	2175.52	1102.82	NA	NA	n/a	n/a	High	High	n/a	n/a	0	2	0	1	1639.17	5	4552.03	5085.89	0.0740264	0.0827082	50114	3.70976e-12	4.14484e-12	7.41952	8.28968	111.728
13	FALSE	A0A8C2M8Z5	Plakophilin 1 OS=Cricetulus griseus OX=10029 GN=Pkp1 PE=3 SV=1	NA	NA	1391.11	1462.33	NA	NA	n/a	n/a	High	High	n/a	n/a	0	2	0	1	1426.72	2	1092.54	472.615	0.0177671	0.00768579	80782	1.43526e-12	6.20873e-13	2.87053	1.24175	43.2585
14	FALSE	G3HLU9	Junction plakoglobin OS=Cricetulus griseus OX=10029 GN=I79_011694 PE=3 SV=1	NA	NA	1704.78	1896.43	NA	NA	n/a	n/a	High	High	n/a	n/a	0	2	0	1	1800.6	6	2762.7	1000.66	0.0449278	0.0162731	127747	5.73939e-12	2.07884e-12	11.4788	4.15768	36.2205
15	FALSE	A0A9J7FQZ2	Neuroblast differentiation-associated protein AHNAK isoform X12 OS=Cricetulus griseus OX=10029 GN=Ahnak PE=4 SV=1	NA	NA	3069.63	3910.07	NA	NA	n/a	n/a	High	High	n/a	n/a	0	2	0	1	3489.85	3	1696.56	1581.61	0.02759	0.0257206	507638	1.40057e-11	1.30568e-11	28.0115	26.1136	93.2245
16	FALSE	A0A061I466	Ig lambda chain V-I region BL2-like protein OS=Cricetulus griseus OX=10029 GN=H671_5g13905 PE=4 SV=1	17853.5	21523	29273	1381.45	36462.3	38677.2	High	High	High	High	High	High	2	2	2	3	24195.1	3	31992.8	22559.8	0.520277	0.366874	44858	2.33386e-11	1.64572e-11	46.6771	32.9144	70.5151

## Sheet: Table S4D Adalimumab B2
Table S4D: HCPs identified on adalimumab batch 2 after application of primary validation filters
	Contaminant	Master.Protein.Accessions	Master.Protein.Descriptions	Abundances..Normalized...F13..Sample..Humira_Batch_2..Batch	Abundances..Normalized...F14..Sample..Humira_Batch_2..Batch	Abundances..Normalized...F15..Sample..Humira_Batch_2..Batch	Abundances..Normalized...F16..Sample..Humira_Batch_2..Batch	Abundances..Normalized...F17..Sample..Humira_Batch_2..Batch	Abundances..Normalized...F18..Sample..Humira_Batch_2..Batch	Found.in.Sample..F13..Sample..Humira_Batch_2..Batch	Found.in.Sample..F14..Sample..Humira_Batch_2..Batch	Found.in.Sample..F15..Sample..Humira_Batch_2..Batch	Found.in.Sample..F16..Sample..Humira_Batch_2..Batch	Found.in.Sample..F17..Sample..Humira_Batch_2..Batch	Found.in.Sample..F18..Sample..Humira_Batch_2..Batch	Found_TR1	Found_TR2	Found_TR3	Found.in.one.TR	Average_abundance	NbPeptPerProt	Average_final	SD	fmol_quantity	fmol_SD	MW	Quantity_g	SD_g	Quantity_ng/mg	SD_ng/mg	CV
1	FALSE	Adalimumab	Adalimumab Heavy chain:	7.68706e+07	7.90107e+07	5.94504e+07	5.08904e+07	2.75253e+07	2.83733e+07	High	High	High	High	High	High	2	2	2	3	5.36868e+07	62	6.87104e+07	1.39791e+07	1423.98	289.707	NA	NA	NA	NA	NA	NA
2	FALSE	G3HUU6	Protein S100 OS=Cricetulus griseus OX=10029 GN=S100a11 PE=3 SV=1	NA	NA	NA	NA	572.054	676.282	n/a	High	High	n/a	High	High	1	1	2	1	624.168	3	11282.9	13625.5	0.23383	0.28238	11241	2.62848e-12	3.17423e-12	5.25696	6.34846	120.763
3	FALSE	G3I5R2	Small ribosomal subunit protein eS28 OS=Cricetulus griseus OX=10029 GN=Rps28 PE=3 SV=1	NA	NA	NA	NA	1215.1	1153.76	n/a	High	n/a	High	High	High	1	1	2	1	1184.43	2	4019.31	4009.12	0.0832974	0.0830862	7841	6.53135e-13	6.51479e-13	1.30627	1.30296	99.7465
4	FALSE	A0A8C2M2F7	Ig-like domain-containing protein OS=Cricetulus griseus OX=10029 PE=4 SV=1	44767.8	48859.2	17948	18371	9857.82	9423.26	High	High	High	High	High	High	2	2	2	3	24871.1	2	20103.7	6742.13	0.416636	0.139726	17057	7.10656e-12	2.38331e-12	14.2131	4.76661	33.5367

## Sheet: Table S4E Aflibercept B2
Table S4E: HCPs identified on aflibercept batch 2 after application of primary validation filters
	Contaminant	Master.Protein.Accessions	Master.Protein.Descriptions	Abundances..Normalized...F19..Sample..Batch.2..Batch	Abundances..Normalized...F20..Sample..Batch.2..Batch	Abundances..Normalized...F21..Sample..Batch.2..Batch	Abundances..Normalized...F22..Sample..Batch.2..Batch	Abundances..Normalized...F23..Sample..Batch.2..Batch	Abundances..Normalized...F24..Sample..Batch.2..Batch	Found.in.Sample..F19..Sample..Batch.2..Batch	Found.in.Sample..F20..Sample..Batch.2..Batch	Found.in.Sample..F21..Sample..Batch.2..Batch	Found.in.Sample..F22..Sample..Batch.2..Batch	Found.in.Sample..F23..Sample..Batch.2..Batch	Found.in.Sample..F24..Sample..Batch.2..Batch	Found_TR1	Found_TR2	Found_TR3	Found.in.one.TR	Average_abundance	NbPeptPerProt	Average_final	SD	fmol_quantity	fmol_SD	MW	Quantity_g	SD_g	Quantity_ng/mg	SD_ng/mg	CV
1	FALSE	Aflibercept; A0A8C2L9C3	Protein sequence for aflibercept	9.33301e+07	1.09554e+08	4.85734e+07	4.52866e+07	7.19918e+07	7.69384e+07	High	High	High	High	High	High	2	2	2	3	7.4279e+07	68	8.50379e+07	2.74691e+07	2513.47	811.905	NA	NA	NA	NA	NA	NA
2	FALSE	G3HPV7	Histone H4 OS=Cricetulus griseus OX=10029 GN=I79_012828 PE=3 SV=1	1038.43	1790.16	1200.46	962.636	1133.54	806.193	High	High	High	High	High	High	2	2	2	3	1155.24	3	3663.18	2549.07	0.108273	0.0753429	21838	2.36446e-12	1.64534e-12	4.72892	3.29068	69.5862
3	FALSE	A0A8C2N350	Desmoplakin OS=Cricetulus griseus OX=10029 GN=Dsp PE=3 SV=1	2202.41	2490.24	NA	NA	NA	NA	High	High	n/a	n/a	n/a	n/a	2	0	0	1	2346.33	6	7739.6	8892.89	0.22876	0.262847	332368	7.60324e-11	8.7362e-11	152.065	174.724	114.901
4	FALSE	A0A8C2MH88	Actin, cytoplasmic 2 OS=Cricetulus griseus OX=10029 GN=Actg1 PE=3 SV=1	7288.74	7821.47	NA	NA	NA	NA	High	High	n/a	n/a	n/a	n/a	2	0	0	1	7555.11	9	9211.49	2655.81	0.272264	0.0784978	41793	1.13787e-11	3.28066e-12	22.7575	6.56132	28.8315
5	FALSE	A0A8C2QG32	Annexin OS=Cricetulus griseus OX=10029 GN=Anxa2 PE=3 SV=1	1705.09	2402.04	NA	NA	NA	NA	High	High	n/a	n/a	n/a	n/a	2	0	0	1	2053.56	2	1860.02	273.712	0.0549767	0.00809011	38661	2.12545e-12	3.12772e-13	4.25091	0.625543	14.7155
6	FALSE	G3HH39	Elongation factor 1-alpha 1 OS=Cricetulus griseus OX=10029 GN=I79_009935 PE=3 SV=1	2199.59	1901.63	214.189	409.687	NA	NA	High	High	High	High	n/a	High	2	2	1	2	1181.27	2	2950.76	2502.43	0.0872157	0.0739645	55106	4.80611e-12	4.07589e-12	9.61222	8.15178	84.8064
7	FALSE	G3H2T7	Histone H3 OS=Cricetulus griseus OX=10029 GN=I79_004539 PE=3 SV=1	7134.56	8147.97	4061.5	3768.65	3085.28	3733.35	High	High	High	High	High	High	2	2	2	3	4988.55	2	3050.8	2740.4	0.0901725	0.0809981	29581	2.66739e-12	2.396e-12	5.33478	4.79201	89.8257
8	FALSE	A0A061IDE2	Desmoglein-4-like protein OS=Cricetulus griseus OX=10029 GN=H671_2g6327 PE=4 SV=1	683.751	647.584	NA	NA	NA	NA	High	High	n/a	n/a	n/a	n/a	2	0	0	1	665.668	2	1037.87	526.374	0.0306764	0.0155581	382993	1.17488e-11	5.95863e-12	23.4977	11.9173	50.7167
9	FALSE	G3HLU9	Junction plakoglobin OS=Cricetulus griseus OX=10029 GN=I79_011694 PE=3 SV=1	1558.61	1529.11	NA	NA	NA	NA	High	High	n/a	n/a	n/a	n/a	2	0	0	1	1543.86	3	1830.22	545.878	0.0540958	0.0161345	127747	6.91058e-12	2.06114e-12	13.8212	4.12227	29.8258
10	FALSE	A0A8C2LLJ7	Glyceraldehyde-3-phosphate dehydrogenase OS=Cricetulus griseus OX=10029 PE=3 SV=1	1660.49	2530.96	NA	NA	NA	NA	High	High	n/a	n/a	n/a	n/a	2	0	0	1	2095.73	3	1844.17	422.436	0.0545082	0.0124859	37672	2.05343e-12	4.70371e-13	4.10686	0.940741	22.9066
11	FALSE	G3HKZ1	14-3-3 protein zeta/delta OS=Cricetulus griseus OX=10029 GN=Ywhaz PE=3 SV=1	1086.17	1157.63	NA	NA	NA	NA	High	High	n/a	n/a	n/a	n/a	2	0	0	1	1121.9	2	1067.56	76.8498	0.0315539	0.00227145	27715	8.74515e-13	6.29533e-14	1.74903	0.125907	7.19865

## Sheet: Table S4F Aflibercept B3 Julio
Table S4F: HCPs identified on aflibercept batch 3 Julio after application of primary validation filters
	Contaminant	Master.Protein.Accessions	Master.Protein.Descriptions	Abundances..Normalized...F13..Sample..Batch.3_Julio..Batch	Abundances..Normalized...F14..Sample..Batch.3_Julio..Batch	Abundances..Normalized...F15..Sample..Batch.3_Julio..Batch	Abundances..Normalized...F16..Sample..Batch.3_Julio..Batch	Abundances..Normalized...F17..Sample..Batch.3_Julio..Batch	Abundances..Normalized...F18..Sample..Batch.3_Julio..Batch	Found.in.Sample..F13..Sample..Batch.3_Julio..Batch	Found.in.Sample..F14..Sample..Batch.3_Julio..Batch	Found.in.Sample..F15..Sample..Batch.3_Julio..Batch	Found.in.Sample..F16..Sample..Batch.3_Julio..Batch	Found.in.Sample..F17..Sample..Batch.3_Julio..Batch	Found.in.Sample..F18..Sample..Batch.3_Julio..Batch	Found_TR1	Found_TR2	Found_TR3	Found.in.one.TR	Average_abundance	NbPeptPerProt	Average_final	SD	fmol_quantity	fmol_SD	MW	Quantity_g	SD_g	Quantity_ng/mg	SD_ng/mg	CV
1	FALSE	Aflibercept	Protein sequence for aflibercept	8.94544e+07	7.92341e+07	8.20647e+07	8.38171e+07	8.614e+07	8.77103e+07	High	High	High	High	High	High	2	2	2	3	8.47368e+07	70	9.97309e+07	2.99008e+07	2731.92	819.072	NA	NA	NA	NA	NA	NA
2	FALSE	G3HPV6	Histone H4 OS=Cricetulus griseus OX=10029 GN=I79_012827 PE=3 SV=1	3922.74	3499.13	3470.68	3173.44	4137.21	4017.32	High	High	High	High	High	High	2	2	2	3	3703.42	4	2482.66	1109.45	0.0680074	0.0303912	28463	1.9357e-12	8.65024e-13	3.87139	1.73005	44.688
3	FALSE	A0A8C2N350	Desmoplakin OS=Cricetulus griseus OX=10029 GN=Dsp PE=3 SV=1	1346.89	1589.33	NA	NA	NA	NA	High	High	n/a	n/a	n/a	n/a	2	0	0	1	1468.11	7	1560.76	91.4451	0.0427539	0.00250495	332368	1.421e-11	8.32566e-13	28.4201	1.66513	5.85899
4	FALSE	A0A061IDE2	Desmoglein-4-like protein OS=Cricetulus griseus OX=10029 GN=H671_2g6327 PE=4 SV=1	1171.99	925.654	NA	NA	NA	NA	High	High	n/a	n/a	n/a	n/a	2	0	0	1	1048.82	2	1461.97	584.275	0.0400475	0.016005	382993	1.53379e-11	6.12981e-12	30.6759	12.2596	39.965
5	FALSE	A0A069C7Y3	Actin, cytoplasmic 1 OS=Cricetulus griseus OX=10029 GN=H671_4g12234 PE=3 SV=1	1159.68	1054.93	NA	NA	430.155	435.899	High	High	n/a	High	High	High	2	1	2	2	770.165	2	820.774	71.5722	0.0224834	0.00196058	102700	2.30905e-12	2.01351e-13	4.6181	0.402702	8.72009
6	FALSE	G3HLU9	Junction plakoglobin OS=Cricetulus griseus OX=10029 GN=I79_011694 PE=3 SV=1	1037.81	1144.9	NA	NA	NA	NA	High	High	n/a	n/a	n/a	n/a	2	0	0	1	1091.36	2	1457.31	517.54	0.0399201	0.014177	127747	5.09967e-12	1.81106e-12	10.1993	3.62213	35.5133

## Sheet: Table S4G Aflibercept B3 March
Table S4G: HCPs identified on aflibercept batch 3 March after application of primary validation filters
	Contaminant	Master.Protein.Accessions	Master.Protein.Descriptions	Abundances..Normalized...F1..Sample..Batch.3_March..Batch	Abundances..Normalized...F2..Sample..Batch.3_March..Batch	Abundances..Normalized...F3..Sample..Batch.3_March..Batch	Abundances..Normalized...F4..Sample..Batch.3_March..Batch	Abundances..Normalized...F5..Sample..Batch.3_March..Batch	Abundances..Normalized...F6..Sample..Batch.3_March..Batch	Found.in.Sample..F1..Sample..Batch.3_March..Batch	Found.in.Sample..F2..Sample..Batch.3_March..Batch	Found.in.Sample..F3..Sample..Batch.3_March..Batch	Found.in.Sample..F4..Sample..Batch.3_March..Batch	Found.in.Sample..F5..Sample..Batch.3_March..Batch	Found.in.Sample..F6..Sample..Batch.3_March..Batch	Found_TR1	Found_TR2	Found_TR3	Found.in.one.TR	Average_abundance	NbPeptPerProt	Average_final	SD	fmol_quantity	fmol_SD	MW	Quantity_g	SD_g	Quantity_ng/mg	SD_ng/mg	CV
1	FALSE	Aflibercept	Protein sequence for aflibercept	1.22666e+08	1.0159e+08	8.26218e+07	7.8512e+07	7.32562e+07	6.62635e+07	High	High	High	High	High	High	2	2	2	3	8.74849e+07	69	9.64189e+07	1.11533e+07	2474.48	286.237	NA	NA	NA	NA	NA	NA
2	FALSE	A0A8C2N350	Desmoplakin OS=Cricetulus griseus OX=10029 GN=Dsp PE=3 SV=1	NA	NA	3372.04	2373.53	39528.2	41495.8	n/a	High	High	High	High	High	1	2	2	2	21692.4	50	23618.7	2557.93	0.606146	0.0656463	332368	2.01463e-10	2.18187e-11	402.927	43.6375	10.8301
3	FALSE	A0A061IDE2	Desmoglein-4-like protein OS=Cricetulus griseus OX=10029 GN=H671_2g6327 PE=4 SV=1	2833.82	4037.21	2112.93	1662.6	27413	25412.3	High	High	High	High	High	High	2	2	2	3	10578.7	8	8857.8	2084.65	0.227325	0.0535	382993	8.70639e-11	2.04901e-11	174.128	40.9802	23.5346
4	FALSE	G3HLU9	Junction plakoglobin OS=Cricetulus griseus OX=10029 GN=I79_011694 PE=3 SV=1	NA	NA	NA	NA	17664.6	18305.9	n/a	High	n/a	n/a	High	High	1	0	2	1	17985.2	17	14200.6	4214.52	0.364443	0.108161	127747	4.65565e-11	1.38172e-11	93.113	27.6344	29.6783
5	FALSE	A0A8C2M8Z5	Plakophilin 1 OS=Cricetulus griseus OX=10029 GN=Pkp1 PE=3 SV=1	NA	NA	NA	NA	6748	9975.33	n/a	n/a	n/a	n/a	High	High	0	0	2	1	8361.67	10	8253.29	3258.14	0.211811	0.0836162	80782	1.71105e-11	6.75468e-12	34.221	13.5094	39.4768
6	FALSE	A0A8C2QG32	Annexin OS=Cricetulus griseus OX=10029 GN=Anxa2 PE=3 SV=1	1502.58	1611.95	810.786	623.882	11532.2	10558.1	High	High	High	High	High	High	2	2	2	3	4439.92	6	4941.14	1406.79	0.126808	0.0361037	38661	4.90254e-12	1.3958e-12	9.80508	2.79161	28.471
7	FALSE	A0A061I5D1	Heat shock cognate 71 kDa protein OS=Cricetulus griseus OX=10029 GN=H671_4g13251 PE=3 SV=1	NA	NA	NA	NA	3933.88	4331.64	High	n/a	n/a	High	High	High	1	1	2	1	4132.76	3	3250.56	1841.41	0.0834217	0.0472576	73861	6.16161e-12	3.49049e-12	12.3232	6.98099	56.6491
8	FALSE	A0A8C2LLJ7	Glyceraldehyde-3-phosphate dehydrogenase OS=Cricetulus griseus OX=10029 PE=3 SV=1	1271.27	1061.12	604.693	586.485	12886.1	11998.9	High	High	High	High	High	High	2	2	2	3	4734.75	3	5969.1	2375.35	0.15319	0.0609606	37672	5.77097e-12	2.29651e-12	11.5419	4.59302	39.7942
9	FALSE	G3HRD9	Proteasome subunit beta OS=Cricetulus griseus OX=10029 GN=Psmb5 PE=3 SV=1	NA	NA	NA	NA	2251.54	2463.8	n/a	n/a	n/a	n/a	High	High	0	0	2	1	2357.67	2	2073.22	402.277	0.0532068	0.010324	28698	1.52693e-12	2.96277e-13	3.05386	0.592554	19.4035
10	FALSE	A0A8C2MH88	Actin, cytoplasmic 2 OS=Cricetulus griseus OX=10029 GN=Actg1 PE=3 SV=1	1039.97	1420.66	808.395	510.29	12490.2	19139.7	High	High	High	High	High	High	2	2	2	3	5901.52	3	4293.82	1910.59	0.110196	0.0490331	41793	4.60541e-12	2.04924e-12	9.21083	4.09848	44.4963
11	FALSE	A0A9J7J7R1	Lamin isoform X3 OS=Cricetulus griseus OX=10029 GN=Lmna PE=3 SV=1	242.205	292.803	NA	NA	1947.72	3340.19	High	High	n/a	n/a	High	High	2	0	2	2	1455.73	4	1492.1	469.074	0.0382931	0.0120382	79477	3.04342e-12	9.56762e-13	6.08683	1.91352	31.4371
12	FALSE	A0A9J7EZB5	Protein-glutamine gamma-glutamyltransferase K OS=Cricetulus griseus OX=10029 GN=Tgm1 PE=3 SV=1	NA	NA	NA	NA	3680.99	6405.4	High	n/a	n/a	n/a	High	High	1	0	2	1	5043.19	4	4693.62	725.934	0.120456	0.0186302	91561	1.10291e-11	1.7058e-12	22.0582	3.41161	15.4664
13	FALSE	Q540F6	Elongation factor 1-alpha OS=Cricetulus griseus OX=10029 PE=3 SV=1	NA	NA	NA	NA	2909.73	2677.09	n/a	n/a	n/a	n/a	High	High	0	0	2	1	2793.41	8	4647.99	1864.43	0.119285	0.0478484	50114	5.97785e-12	2.39788e-12	11.9557	4.79575	40.1127
14	FALSE	A0A8C2M661	POF1B actin binding protein OS=Cricetulus griseus OX=10029 GN=Pof1b PE=4 SV=1	NA	NA	NA	NA	2763.79	1903.81	n/a	High	n/a	n/a	High	High	1	0	2	1	2333.8	2	4991.24	3758.18	0.128094	0.0964494	70074	8.97608e-12	6.75859e-12	17.9522	13.5172	75.2956
15	FALSE	A0A3L7I907	Fatty acid-binding protein 5 OS=Cricetulus griseus OX=10029 GN=Fabp5 PE=3 SV=1	1881.66	2369.01	1182.53	927.617	23224.3	22328.6	High	High	High	High	High	High	2	2	2	3	8652.29	2	4809.74	5434.19	0.123436	0.139462	15083	1.86179e-12	2.10351e-12	3.72358	4.20701	112.983
16	FALSE	G3HCW9	Peroxiredoxin-2 OS=Cricetulus griseus OX=10029 GN=I79_008337 PE=3 SV=1	NA	NA	NA	NA	1579.81	1687.37	n/a	n/a	n/a	n/a	High	High	0	0	2	1	1633.59	2	4324.48	3805.49	0.110983	0.0976634	21813	2.42086e-12	2.13033e-12	4.84173	4.26066	87.9989
17	FALSE	G3HSL4	Elongation factor 2 OS=Cricetulus griseus OX=10029 GN=I79_013848 PE=4 SV=1	NA	NA	NA	NA	1080.81	1646.05	n/a	n/a	n/a	n/a	High	High	0	0	2	1	1363.43	2	2006.9	909.995	0.0515046	0.0233539	96643	4.97756e-12	2.25699e-12	9.95512	4.51399	45.3434
18	FALSE	G3HPV6	Histone H4 OS=Cricetulus griseus OX=10029 GN=I79_012827 PE=3 SV=1	NA	NA	NA	NA	1924.41	1446.48	n/a	n/a	n/a	n/a	High	High	0	0	2	1	1685.44	4	3701.9	3053.2	0.0950048	0.0783567	28463	2.70412e-12	2.23027e-12	5.40824	4.46053	82.4766
19	FALSE	A0A9J7FU33	Eukaryotic initiation factor 4A-II OS=Cricetulus griseus OX=10029 GN=Eif4a2 PE=3 SV=1	NA	NA	NA	NA	279.106	291.412	n/a	n/a	n/a	n/a	High	High	0	0	2	1	285.259	2	1058.57	1093.63	0.0271671	0.0280668	46489	1.26297e-12	1.3048e-12	2.52594	2.6096	103.312
20	FALSE	A0A061I3C3	Ig lambda chain V-I region BL2-like protein OS=Cricetulus griseus OX=10029 GN=H671_5g13905 PE=4 SV=1	1543.46	5744.23	4512.08	4326.19	3404.74	4117.54	High	High	High	High	High	High	2	2	2	3	3941.37	2	4166.42	318.268	0.106926	0.00816797	48561	5.19245e-12	3.96645e-13	10.3849	0.793289	7.63887
21	FALSE	A0A9J7K0R2	Gasdermin-A isoform X2 OS=Cricetulus griseus OX=10029 GN=LOC103158907 PE=3 SV=1	NA	NA	NA	NA	3334.77	2906.61	n/a	n/a	n/a	n/a	High	High	0	0	2	1	3120.69	2	2653.05	661.337	0.0680874	0.0169724	51189	3.48533e-12	8.68802e-13	6.97066	1.7376	24.9274
22	FALSE	A0A9J7FQZ2	Neuroblast differentiation-associated protein AHNAK isoform X12 OS=Cricetulus griseus OX=10029 GN=Ahnak PE=4 SV=1	NA	NA	NA	NA	1199.51	1397.63	n/a	n/a	n/a	n/a	High	High	0	0	2	1	1298.57	2	1702.93	571.847	0.0437037	0.0146758	507638	2.21856e-11	7.44998e-12	44.3713	14.9	33.5802
23	FALSE	A0A8C2L7Q6	Histidine ammonia-lyase OS=Cricetulus griseus OX=10029 GN=Hal PE=3 SV=1	NA	NA	NA	NA	1574.27	1451.59	n/a	n/a	n/a	n/a	High	High	0	0	2	1	1512.93	4	1342.17	148.497	0.0344452	0.003811	72297	2.49029e-12	2.75524e-13	4.98057	0.551048	11.064
24	FALSE	A0A098KXC0	Pyruvate kinase OS=Cricetulus griseus OX=10029 GN=H671_4g13041 PE=3 SV=1	NA	NA	NA	NA	3118.32	3186.17	n/a	n/a	n/a	n/a	High	High	0	0	2	1	3152.25	2	2323.02	1172.71	0.0596175	0.0300962	81428	4.85453e-12	2.45068e-12	9.70906	4.90135	50.4822
25	FALSE	A0A061IEH1	Myosin-9 OS=Cricetulus griseus OX=10029 GN=H671_2g5970 PE=3 SV=1	NA	NA	NA	NA	816.845	875.964	n/a	n/a	n/a	n/a	High	High	0	0	2	1	846.404	3	777.743	85.6187	0.0199598	0.0021973	268576	5.36074e-12	5.90142e-13	10.7215	1.18028	11.0086
26	FALSE	A0A8C2M4W3	Calmodulin 2 OS=Cricetulus griseus OX=10029 GN=Calm1 PE=4 SV=1	NA	NA	NA	NA	1863.43	2318.69	n/a	n/a	n/a	n/a	High	High	0	0	2	1	2091.06	3	1645.19	409.446	0.0422218	0.0105079	21128	8.92063e-13	2.22012e-13	1.78413	0.444024	24.8875
27	FALSE	G3HAN8	Adenosylhomocysteinase OS=Cricetulus griseus OX=10029 GN=Ahcy PE=3 SV=1	NA	NA	NA	NA	1403.21	1719.92	n/a	n/a	n/a	n/a	High	High	0	0	2	1	1561.57	2	980.517	821.731	0.0251638	0.0210888	47659	1.19928e-12	1.00507e-12	2.39856	2.01014	83.8059
28	FALSE	A0A9J7GNK5	phosphopyruvate hydratase OS=Cricetulus griseus OX=10029 GN=LOC100752856 PE=3 SV=1	NA	NA	NA	NA	1909.57	1605	n/a	n/a	n/a	n/a	High	High	0	0	2	1	1757.28	2	2397.87	905.923	0.0615385	0.0232495	47114	2.89932e-12	1.09537e-12	5.79865	2.19075	37.7804
29	FALSE	Q9JKY1	Peroxiredoxin-1 OS=Cricetulus griseus OX=10029 GN=PRDX1 PE=1 SV=1	2644.86	2745.58	1722.52	1822.1	1787.37	2250.18	High	High	High	High	High	High	2	2	2	3	2162.1	2	1363.84	1128.92	0.0350012	0.0289723	22263	7.79232e-13	6.45011e-13	1.55846	1.29002	82.7751
30	FALSE	A0A3L7HBQ0	Proteasome subunit beta OS=Cricetulus griseus OX=10029 GN=Psmb3 PE=3 SV=1	NA	NA	NA	NA	641.081	508.549	n/a	n/a	n/a	n/a	High	High	0	0	2	1	574.815	2	752.522	251.316	0.0193126	0.00644974	22979	4.43784e-13	1.48209e-13	0.887568	0.296417	33.3965

## Sheet: Table S4H Aflibercept B3 Mayo
Table S4H: HCPs identified on aflibercept batch 3 Mayo after application of primary validation filters
	Contaminant	Master.Protein.Accessions	Master.Protein.Descriptions	Abundances..Normalized...F7..Sample..Batch.3_Mayo..Batch	Abundances..Normalized...F8..Sample..Batch.3_Mayo..Batch	Abundances..Normalized...F9..Sample..Batch.3_Mayo..Batch	Abundances..Normalized...F10..Sample..Batch.3_Mayo..Batch	Abundances..Normalized...F11..Sample..Batch.3_Mayo..Batch	Abundances..Normalized...F12..Sample..Batch.3_Mayo..Batch	Found.in.Sample..F7..Sample..Batch.3_Mayo..Batch	Found.in.Sample..F8..Sample..Batch.3_Mayo..Batch	Found.in.Sample..F9..Sample..Batch.3_Mayo..Batch	Found.in.Sample..F10..Sample..Batch.3_Mayo..Batch	Found.in.Sample..F11..Sample..Batch.3_Mayo..Batch	Found.in.Sample..F12..Sample..Batch.3_Mayo..Batch	Found_TR1	Found_TR2	Found_TR3	Found.in.one.TR	Average_abundance	NbPeptPerProt	Average_final	SD	fmol_quantity	fmol_SD	MW	Quantity_g	SD_g	Quantity_ng/mg	SD_ng/mg	CV
1	FALSE	Aflibercept	Protein sequence for aflibercept	1.00788e+08	9.69011e+07	5.55568e+07	5.57338e+07	7.73769e+07	7.28561e+07	High	High	High	High	High	High	2	2	2	3	7.65354e+07	64	8.5744e+07	8.85648e+06	2324.43	240.09	NA	NA	NA	NA	NA	NA
2	FALSE	A0A8C2N350	Desmoplakin OS=Cricetulus griseus OX=10029 GN=Dsp PE=3 SV=1	NA	NA	1115.23	1320.94	3369.1	3155.85	n/a	n/a	High	High	High	High	0	2	2	2	2240.28	12	3997.19	3027.55	0.10836	0.0820739	332368	3.60153e-11	2.72787e-11	72.0307	54.5574	75.742
3	FALSE	G3HLU9	Junction plakoglobin OS=Cricetulus griseus OX=10029 GN=I79_011694 PE=3 SV=1	NA	NA	2063.78	1139.21	2457.7	2428.62	n/a	High	High	High	High	High	1	2	2	2	2022.32	7	2366.75	464.102	0.0641601	0.0125813	127747	8.19626e-12	1.60723e-12	16.3925	3.21445	19.6093
4	FALSE	A0A069C7Y3	Actin, cytoplasmic 1 OS=Cricetulus griseus OX=10029 GN=H671_4g12234 PE=3 SV=1	NA	NA	1175.15	808.065	3036.08	3230.53	n/a	n/a	High	High	High	High	0	2	2	2	2062.46	3	2727.54	2445.77	0.0739409	0.0663023	102700	7.59373e-12	6.80925e-12	15.1875	13.6185	89.6693
5	FALSE	A0A061IDE2	Desmoglein-4-like protein OS=Cricetulus griseus OX=10029 GN=H671_2g6327 PE=4 SV=1	NA	NA	NA	NA	2385	2148.25	n/a	n/a	n/a	n/a	High	High	0	0	2	1	2266.63	2	2280.48	19.5987	0.0618216	0.000531301	382993	2.36772e-11	2.03485e-13	47.3545	0.406969	0.859411
6	FALSE	G3HH39	Elongation factor 1-alpha 1 OS=Cricetulus griseus OX=10029 GN=I79_009935 PE=3 SV=1	NA	NA	381.998	393.27	1647.48	1457.48	n/a	n/a	High	High	High	High	0	2	2	2	970.059	4	800.073	147.367	0.0216892	0.00399498	55106	1.1952e-12	2.20147e-13	2.39041	0.440295	18.4193
7	FALSE	A0A8C2LLJ7	Glyceraldehyde-3-phosphate dehydrogenase OS=Cricetulus griseus OX=10029 PE=3 SV=1	NA	NA	2060.19	2263.78	NA	NA	n/a	n/a	High	High	n/a	n/a	0	2	0	1	2161.99	3	2839.95	876.251	0.0769882	0.0237543	37672	2.9003e-12	8.94871e-13	5.8006	1.78974	30.8545
8	FALSE	A0A061I3C3	Ig lambda chain V-I region BL2-like protein OS=Cricetulus griseus OX=10029 GN=H671_5g13905 PE=4 SV=1	1635.1	5499.76	3171.87	2697.56	3852.83	3520.75	High	High	High	High	High	High	2	2	2	3	3396.31	2	3917.5	737.081	0.1062	0.0199815	48561	5.15716e-12	9.70322e-13	10.3143	1.94064	18.8151

[truncated: 28 more sheets: Table S4I Alemtuzumab, Table S4J Amivantamab, Table S4K Bevacizumab B1, Table S4L Bevacizumab B2, Table S4M Denosumab, Table S4N Emicizumab, Table S4O Etanercept B1, Table S4P Etanercept B2, Table S4Q Etanercept B3, Table S4R Ipilimumab, Table S4S Ixekizumab, Table S4T Luspatercept, Table S4U Nivolumab B1, Table S4V Nivolumab B2, Table S4W Obinutuzumab, Table S4X Panitumumab, Table S4Y Pembrolizumab, Table S4Z Rituximab B1, Table S4AA Rituximab B2, Table S4BB Secukinumab …]
