# Supplementary material for: Quantitative Host Cell Protein Analysis of Antibody-Based Protein Therapeutics Using the Orbitrap Astral Mass Spectrometer
Source: J Am Soc Mass Spectrom. 2026 Apr 17;37(5):1077–94. doi: 10.1021/jasms.5c00272 (PMC13154345; doi:10.1021/jasms.5c00272)
Supplement: Supplementary file 4 [file js5c00272_si_004.xlsx]

## Sheet: Legend
Legend
Table	Description
Key	Column descriptions for Tables S6-S9
S6	Ig-like proteins identified across the analysed protein biotherapeutic products
S7	Desmosome and keratinization associated proteins
S8	All HCPs identified during analysis
S9	All instances where an HCP was quantified during analysis

## Sheet: Key
Table S6: Ig-like proteins identified across the analysed protein biotherapeutic products
Column	Description
Protein Description	Name of the identified Ig-like protein
Uniprot Accession	Uniprot accession number associated with the identified protein
Product	The protein biotherapeutic product the protein was identified on
Unique Peptides	The number of unique peptides associated with the protein identified
Abundance (ppm)	The abundance of the protein identified
Table S7: Desmosome and keratinization associated proteins
Column	Description
Protein Description	Name of the desmosome or keratinization associated protein identified
Uniprot Accession	Uniprot accession number associated with the identified protein
Gene Ontology	Gene ontology associated with the identified protein
Table S8: All HCPs identified during analysis
Column	Description
Uniprot Accession	Uniprot accession number associated with the identified host cell protein (HCP)
Uniprot Protein Name	Name of the identified HCP
Gene Name	Name of gene associated with the identified HCP, as defined by Uniprot
#	The number of protein biotherapeutic products an HCP was identified on
Table S9: All instances where an HCP was quantified during analysis
Column	Description
Uniprot Accession	Uniprot accession number associated with the quantified HCP
Uniprot Protein Name	Name of the quantified HCP
Gene Name	Name of gene associated with the identified HCP, as defined by Uniprot
Pep.	The number of unique peptides associated with the quantified HCP
ppm	The concentration of the quantified HCP

## Sheet: Table S6
Table S6: Ig-like proteins identified across the analysed protein biotherapeutic products
Protein Description	Uniprot Accession	Product	Unique Peptides	Abundance (ng/mg)
Ig lambda chain V-I region BL2-like protein	A0A061I466	Adalimumab Batch 1	3	46.68
Ig-like domain-containing protein	A0A8C2M2F7	Adalimumab Batch 1	4	10.62
Ig-like domain-containing protein	A0A8C2M2F7	Adalimumab Batch 2	2	14.2*
Ig lambda chain V-I region BL2-like protein	A0A061I3C3	Aflibercept Batch 3 March	2	10.4*
Ig lambda chain V-I region BL2-like protein	A0A061I3C3	Aflibercept Batch 3 Mayo	2	10.3*
Ig lambda chain V-I region BL2-like protein	A0A061I466	Amivantamab	3	44.26
Ig lambda chain V-I region BL2-like protein	A0A061I466	Bevacizumab Batch 1	3	21.23
Ig-like domain-containing protein	A0A8C2M2F7	Bevacizumab Batch 1	2	159.5*
Ig-like domain-containing protein	A0A8C2M2F7	Bevacizumab Batch 2	2	135.7*
Ig lambda chain V-I region BL2-like protein	A0A061I466	Bevacizumab Batch 2	2	19.2*
Ig-like domain-containing protein	A0A8C2M2F7	Denosumab	3	36.71
Ig lambda chain V-I region BL2-like protein	A0A061I466	Etanercept Batch 1	3	521.89
Ig lambda chain V-I region BL2-like protein	A0A061I466	Etanercept Batch 2	3	550.93
Ig-like domain-containing protein	A0A8C2MAH5	Etanercept Batch 2	2	1.2*
Ig lambda chain V-I region BL2-like protein	A0A061I466	Etanercept Batch 3	3	259.2
Ig-like domain-containing protein	A0A8C2MAH5	Etanercept Batch 3	2	1.00*
Ig lambda chain V-I region BL2-like protein	A0A061I466	Ipilimumab	3	236.27
Ig-like domain-containing protein	A0A8C2MAH5	Ipilimumab	2	4.02*
Ig-like domain-containing protein	A0A8C2M2F7	Nivolumab Batch 1	3	50.69
Ig-like domain-containing protein	A0A8C2M2F7	Nivolumab Batch 2	2	47.1*
Ig lambda chain V-I region BL2-like protein	A0A061I466	Obinutuzumab	3	135.52
Ig heavy chain V-I region V35-like protein	A0A061I5G2	Obinutuzumab	2	191.5*
Ig-like domain-containing protein	A0A8C2MAH5	Obinutuzumab	2	3.09*
Ig heavy chain V-II region SESS-like protein	A0A061I603	Panitumumab	2	1047.2*
Ig lambda chain V-I region BL2-like protein	A0A061I466	Rituximab Batch 1	3	1281.69
Ig-like domain-containing protein	A0A8C2M1Z4	Rituximab Batch 1	3	641.63
Ig-like domain-containing protein	A0A8C2MAH5	Rituximab Batch 1	2	406.8*
Ig lambda chain V-I region BL2-like protein	A0A061I466	Rituximab Batch 2	3	1918.65
Ig-like domain-containing protein	A0A8C2M1Z4	Rituximab Batch 2	3	807.41
Ig-like domain-containing protein	A0A8C2MAH5	Rituximab Batch 2	2	509.2*
Ig lambda chain V-I region BL2-like protein	A0A061I466	Secukinumab	2	87.8*
Ig lambda chain V-I region BL2-like protein	A0A061I466	Tocilizumab	2	27.3*
Ig-like domain-containing protein	A0A8C2MAH5	Tocilizumab	2	1.50*
Ig-like domain-containing protein	A0A8C2M554	Trastuzumab Batch 1	3	187.23
Ig kappa chain V-I region (Fragment)	A0A061HZZ5	Trastuzumab Batch 1	3	22.28
Ig lambda chain V-I region BL2-like protein	A0A061I466	Trastuzumab Batch 1	2	209.7*
Ig lambda chain V-I region BL2-like protein	A0A061I3C3	Trastuzumab Batch 2	2	38.5*
Ig kappa chain V-I region (Fragment)	A0A061HZZ5	Trastuzumab Batch 2	2	9.6*
Ig lambda chain V-I region BL2-like protein	A0A061I3C3	Trastuzumab Batch 3	2	49.9*
Ig-like domain-containing protein	A0A8C2M2F7	Trastuzumab Batch 4	4	167.33
Ig lambda chain V-I region BL2-like protein	A0A061I466	Trastuzumab Batch 4	2	375.6*
Ig kappa chain V-I region (Fragment)	A0A061HZZ5	Trastuzumab Batch 4	2	9.0*
Ig-like domain-containing protein	A0A8C2MAH5	Vedolizumab	2	439.4*
Ig lambda chain V-I region BL2-like protein	A0A061I3C3	Vedolizumab	2	12.2*
Ig-like domain-containing protein	A0A8C2M1Z4	Vedolizumab	2	4.12*
* Estimated concentrations as only 2 unique peptides were identified

## Sheet: Table S7
Table S7: Desmosome and keratinization associated proteins
Protein Description	Uniprot Accession	Gene Ontology
Desmocollin 3	A0A061IEG6	Desmosome
Desmocollin-1 isoform X2	A0A061IEG0	Desmosome
Desmoglein-4-like protein	A0A061IDE2	Desmosome
Desmoplakin	A0A8C2N350	Desmosome
Junction plakoglobin	G3HLU9	Desmosome
Ubiquitin-like modifier-activating enzyme 1	G3IBG3	Desmosome
Protein-glutamine gamma-glutamyltransferase K	A0A9J7EZB5	Keratinization

## Sheet: Table S8
Table S8: All HCPs identified during analysis
Uniprot Accession	Uniprot Protein Name	Gene Name	#	# of amino acids	pI	MW (kDa)	Instability index	Note	Aliphatic index	GRAVY	Note
A0A8C2MH88	Actin, cytoplasmic 2	Actg1	21	375	5.31	41.7928	37.95	Stable	82.21	-0.199	Hydrophilic
A0A8C2QG32	Annexin	Anxa2	20	339	7.55	38.6611	40.23	Unstable	86.58	-0.54	Hydrophilic
G3HKZ1	14-3-3 protein zeta/delta	Ywhaz	18	245	4.73	27.7151	44.92	Unstable	78.94	-0.611	Hydrophilic
A0A8C2M4W3	Calmodulin 2	Calm1	17	194	4.18	21.1275	32.63	Stable	66.44	-0.486	Hydrophilic
Q540F6	Elongation factor 1-alpha		17	462	9.1	50.1138	27.21	Stable	83.33	-0.252	Hydrophilic
A0A9J7GNK5	phosphopyruvate hydratase	LOC100752856	16	434	5.85	47.1138	40.88	Unstable	89.01	-0.205	Hydrophilic
A0A9J7J7R1	Lamin isoform X3	Lmna	15	713	6.44	79.4766	53.38	Unstable	74.91	-0.779	Hydrophilic
G3HPV7	Histone H4	I79_012828	14	199	10.71	21.8384	46.05	Unstable	81.86	-0.334	Hydrophilic
A0A8C2M077	78 kDa glucose-regulated protein		13	655	5.1	72.5072	32.79	Stable	84.67	-0.487	Hydrophilic
A0A8C2M8Z5	Plakophilin 1	Pkp1	13	727	9.19	80.7819	51.69	Unstable	66.04	-0.592	Hydrophilic
A0A098KXC0	Pyruvate kinase	H671_4g13041	12	745	8.59	81.4285	29.6	Stable	93.1	-0.021	Hydrophilic
A0A8C2LLJ7	Glyceraldehyde-3-phosphate dehydrogenase		12	351	8.23	37.672	21.9	Stable	82.51	-0.099	Hydrophilic
G3I5L3	Annexin	Anxa1	11	346	6.57	38.8615	33.64	Stable	88.87	-0.405	Hydrophilic
A0A9J7FKU4	Insulin-degrading enzyme isoform X4	Ide	10	1020	6.52	117.737	40.49	Unstable	86.55	-0.407	Hydrophilic
A0A9J7HAN8	Glyceraldehyde-3-phosphate dehydrogenase	LOC100759100	10	355	7.04	38.3076	23.74	Stable	78	-0.128	Hydrophilic
A0A061I5D1	Heat shock cognate 71 kDa protein	H671_4g13251	9	673	5.56	73.8607	36.53	Stable	82.3	-0.398	Hydrophilic
A0A061IEH1	Myosin-9	H671_2g5970	9	2343	5.77	268.576	48.45	Unstable	83.49	-0.73	Hydrophilic
A0A061IGS6	14-3-3 protein sigma	Sfn	9	248	4.7	27.7891	47.75	Unstable	77.98	-0.6	Hydrophilic
A0A8C2M661	POF1B actin binding protein	Pof1b	9	607	6.15	70.0737	59.92	Unstable	76.43	-0.791	Hydrophilic
A0A9J7J6Y2	Heat shock 70 kDa protein 1A isoform X2	LOC100760218	9	803	9.17	87.1443	43.76	Unstable	76.84	-0.505	Hydrophilic
G3HCW9	Peroxiredoxin-2	I79_008337	9	198	5.35	21.8127	22.07	Stable	87.63	-0.142	Hydrophilic
A0A3L7I907	Fatty acid-binding protein 5	Fabp5	8	135	5.89	15.0832	34.31	Stable	69.26	-0.468	Hydrophilic
G3HPV6	Histone H4	I79_012827	8	262	11.04	28.4633	49.42	Unstable	86.41	-0.425	Hydrophilic
A0A8C2MMF7	Plectin	LOC113834516	7	4692	5.66	534.328	53.48	Unstable	86.23	-0.676	Hydrophilic
A0A9J7K9F3	Protein-glutamine gamma-glutamyltransferase E isoform X2	Tgm3	7	709	6.38	79.0214	34.6	Stable	85.88	-0.292	Hydrophilic
A0A061ICE4	ATP synthase subunit alpha	Atp5f1a	6	553	9.22	59.7627	31.72	Stable	99.84	-0.086	Hydrophilic
A0A069C7Y3	Actin, cytoplasmic 1	H671_4g12234	6	929	6.02	102.7	45.27	Unstable	97.95	-0.016	Hydrophilic
A0A8C2MR09	Eukaryotic translation elongation factor 2		6	858	6.41	95.3101	35.29	Stable	88.16	-0.21	Hydrophilic
A0A9J7FQZ2	Neuroblast differentiation-associated protein AHNAK isoform X12	Ahnak	6	4767	5.93	507.638	33.7	Stable	79.69	-0.475	Hydrophilic
G3HDT0	Histone H2B	I79_008696	6	139	10.47	15.4319	44.36	Unstable	68.85	-0.683	Hydrophilic
P68361	Tubulin alpha-1B chain	TUBA1B	6	451	4.94	50.1516	37.33	Stable	80.86	-0.23	Hydrophilic
A0A8C2L7Q6	Histidine ammonia-lyase	Hal	5	657	6.03	72.297	41.1	Unstable	97.21	-0.09	Hydrophilic
A0A8C2LCE2	F-actin-capping protein subunit alpha	Capza1	5	286	5.44	32.9098	41.44	Unstable	74.65	-0.611	Hydrophilic
A0A8C2N0Y5	Actin-related protein 2/3 complex subunit 4	Arpc4	5	184	9.3	21.483	52.94	Unstable	92.66	-0.224	Hydrophilic
A0A8C2N272	Triosephosphate isomerase		5	286	5.64	30.6649	29.12	Stable	82.87	-0.12	Hydrophilic
A0A8C2N386	Transitional endoplasmic reticulum ATPase	Vcp	5	806	5.14	89.3218	39.7	Stable	89.07	-0.348	Hydrophilic
A0A8C2QPU3	Tubulin alpha chain	Tuba4a	5	449	4.92	49.9344	39.32	Stable	80.16	-0.238	Hydrophilic
A0A9J7J4R3	Myosin light polypeptide 6 isoform X1	Myl6	5	152	4.49	17.0942	19.37	Stable	72.37	-0.465	Hydrophilic
G3HDT6	Histone H2A type 1	I79_008702	5	331	11.13	34.1855	31.88	Stable	73.44	-0.641	Hydrophilic
G3HHR3	Vimentin	Vim	5	466	5.05	53.7428	56.87	Unstable	81.01	-0.846	Hydrophilic
G3HNJ3	Clusterin	Clu	5	447	5.51	51.7577	53.54	Unstable	71.52	-0.637	Hydrophilic
G3HRN0	ATP synthase subunit beta	I79_013474	5	534	5.19	56.897	36.91	Stable	98.67	0.016	Hydrophobic
G3I255	L-lactate dehydrogenase	I79_017480	5	382	8.6	42.176	25.44	Stable	103.48	-0.013	Hydrophilic
G3IDM2	Cofilin-1	Cfl1	5	166	8.22	18.5325	39.22	Stable	85.72	-0.374	Hydrophilic
A0A061IMD3	Arginase	H671_2g5494	4	366	6.16	39.2169	26.73	Stable	89.97	-0.178	Hydrophilic
A0A3L7H9R3	Protein disulfide-isomerase		4	509	4.79	57.1717	34.84	Stable	80.73	-0.409	Hydrophilic
A0A8C2LRM9	14-3-3 protein epsilon	LOC100753603	4	255	4.63	29.1739	41.39	Unstable	85.76	-0.54	Hydrophilic
A0A8C2LSK1	Eukaryotic initiation factor 4A-I	LOC100769812	4	406	5.32	46.1539	49.47	Unstable	93.4	-0.261	Hydrophilic
A0A8C2LVS3	Periplakin		4	1756	5.46	204.414	60.65	Unstable	83.26	-0.991	Hydrophilic
A0A8C2MBB0	Small ribosomal subunit protein RACK1	Rack1	4	317	7.6	35.0767	22.67	Stable	82.68	-0.251	Hydrophilic
A0A8C2MUK8	Heat shock protein HSP 90-beta	LOC100754792	4	724	4.96	83.2672	42.3	Unstable	81.19	-0.678	Hydrophilic
A0A8C2QCM0	Phosphoglycerate mutase	Pgam1	4	254	6.67	28.818	45.81	Unstable	84.92	-0.489	Hydrophilic
A0A8C2QDX7	Small ribosomal subunit protein uS2	RPSA	4	295	4.8	32.8381	36.37	Stable	79.15	-0.301	Hydrophilic
A0A9J7H832	Alpha-2-macroglobulin-like protein 1 isoform X2	A2ml1	4	1456	5.82	161.007	39.47	Stable	81.7	-0.22	Hydrophilic
A0A9J7JZJ7	Alpha-actinin-4	Actn4	4	911	5.24	104.813	40.49	Unstable	81.77	-0.629	Hydrophilic
G3H2T7	Histone H3	I79_004539	4	267	11.1	29.5805	50.25	Unstable	86.74	-0.547	Hydrophilic
G3HRD9	Proteasome subunit beta	Psmb5	4	263	6.52	28.6975	31.41	Stable	82.4	-0.14	Hydrophilic
G3HUU6	Protein S100	S100a11	4	100	6.56	11.2409	42.44	Unstable	77.1	-0.362	Hydrophilic
P48538	Galectin-1	LGALS1	4	135	5.49	14.8028	19.52	Stable	73.04	-0.255	Hydrophilic
P50310	Phosphoglycerate kinase 1	PGK1	4	417	8.02	44.5625	24.38	Stable	90.05	-0.084	Hydrophilic
A0A061ILE8	Purine nucleoside phosphorylase	Pnp	3	344	6.08	38.0273	29.34	Stable	77.38	-0.251	Hydrophilic
A0A8C2LND3	Thioredoxin	Txn	3	105	4.84	11.6605	28.35	Stable	74.29	0.03	Hydrophobic
A0A8C2LWQ4	Bleomycin hydrolase		3	458	6.08	52.8326	34.07	Stable	74.85	-0.398	Hydrophilic
A0A8C2MBV1	Endoglin	Eng	3	663	6.06	71.5023	51.32	Unstable	95.41	0.045	Hydrophobic
A0A8C2QH65	Rab GDP dissociation inhibitor		3	445	5.93	50.5071	34.55	Stable	86.27	-0.306	Hydrophilic
A0A8C2QHB3	Small ribosomal subunit protein uS3	Rps3	3	281	9.96	30.9184	48.84	Unstable	92.6	-0.148	Hydrophilic
A0A8C2QHX8	Heat shock protein HSP 90-alpha		3	713	4.89	82.4932	42.58	Unstable	78.88	-0.751	Hydrophilic
A0A9J7GU10	Tubulin beta chain	LOC100761889	3	456	4.79	50.9602	39.05	Stable	70.99	-0.388	Hydrophilic
G3GZE6	Actin-related protein 3	Actr3	3	418	5.61	47.3572	38.15	Stable	83.44	-0.267	Hydrophilic
G3HAN8	Adenosylhomocysteinase	Ahcy	3	432	6.09	47.6591	30.41	Stable	93.94	-0.085	Hydrophilic
G3HC01	Tropomyosin alpha-3 chain	I79_008041	3	305	4.74	35.4369	50.2	Unstable	88.39	-0.836	Hydrophilic
G3HH39	Elongation factor 1-alpha 1	I79_009935	3	503	9.39	55.106	32.5	Stable	84.06	-0.201	Hydrophilic
G3HID1	Ras-related protein Rab-7a	Rab7a	3	207	6.39	23.5178	27.54	Stable	79.13	-0.366	Hydrophilic
G3HSL4	Elongation factor 2	I79_013848	3	872	6.41	96.6426	36.34	Stable	88.31	-0.197	Hydrophilic
G3I6I6	Tubulin alpha chain	I79_019110	3	451	4.94	50.1216	36.9	Stable	80.86	-0.229	Hydrophilic
Q9JKY1	Peroxiredoxin-1	PRDX1	3	199	8.22	22.2626	30.81	Stable	79.85	-0.216	Hydrophilic
A0A061I019	Proteasome subunit alpha type	H671_5g14943	2	250	6.45	27.8849	33.9	Stable	80.72	-0.194	Hydrophilic
A0A061I1I7	RNA helicase	H671_7g18204	2	2334	5.86	265.289	42.39	Unstable	92.75	-0.23	Hydrophilic
A0A061I1J1	Plastin-3	H671_xg19868	2	692	5.41	77.8119	36.24	Stable	92.86	-0.345	Hydrophilic
A0A061IC58	Elongation factor 1-gamma	H671_3g9663	2	450	7.11	51.7619	40.49	Unstable	67.67	-0.47	Hydrophilic
A0A061II46	F-actin-capping protein subunit beta	H671_2g6288	2	317	5.38	35.5464	51.03	Unstable	91.92	-0.407	Hydrophilic
A0A061IKI0	Protein S100-A10	H671_1g3382	2	187	9.56	20.8835	45.58	Unstable	80.32	-0.22	Hydrophilic
A0A061IKQ2	Cornifin-A-like protein	H671_1g3742	2	105	8.3	11.5784	89.88	Unstable	27.71	-1.323	Hydrophilic
A0A061IKS9	Profilin	Pfn2	2	140	6.55	15.0322	26.97	Stable	73.79	-0.029	Hydrophilic
A0A3L7HBQ0	Proteasome subunit beta	Psmb3	2	205	6.14	22.9789	26.9	Stable	86.1	0.019	Hydrophobic
A0A3L7ICE3	Myosin regulatory light polypeptide 9	LOC100773545	2	172	4.66	19.9273	33.58	Stable	54.53	-0.838	Hydrophilic
A0A8C2LHM0	6-phosphogluconate dehydrogenase, decarboxylating	Pgd	2	483	6.44	53.2872	29.19	Stable	86.87	-0.134	Hydrophilic
A0A8C2LYB3	Sepiapterin reductase	Spr	2	265	6.17	28.4518	44.97	Unstable	102.38	0.008	Hydrophobic
A0A8C2LYP6	Tubulin beta chain		2	445	4.79	49.831	37.8	Stable	71.19	-0.362	Hydrophilic
A0A8C2M6L5	Annexin	LOC100773073	2	327	5.64	36.6888	38.58	Stable	85.05	-0.404	Hydrophilic
A0A8C2MGV3	CCN family member 1		2	509	8.85	55.8383	41.44	Unstable	69.37	-0.419	Hydrophilic
A0A8C2MLV4	Tropomyosin alpha-3 chain	LOC100763482	2	248	4.75	29.0627	54.9	Unstable	84.31	-1.016	Hydrophilic
A0A8C2MM34	Proteasome subunit alpha type	Psma7	2	258	8.6	28.8769	41.65	Unstable	88.84	-0.436	Hydrophilic
A0A8C2MNZ1	Non-specific cytotoxic cell receptor protein 1 homolog (zebrafish)		2	270	5.86	30.5136	52.91	Unstable	76.52	-0.696	Hydrophilic
A0A8C2MT86	Glutathione S-transferase	Gstp1	2	210	7.64	23.6382	30.05	Stable	97.48	-0.228	Hydrophilic
A0A8C2MU28	Endoplasmic reticulum protein 44	Erp44	2	406	5.09	46.899	38.38	Stable	82.34	-0.433	Hydrophilic
A0A8C2MVS7	Ezrin		2	591	6.23	69.9796	54.65	Unstable	76.92	-0.965	Hydrophilic
A0A8C2MX39	Galectin	Lgals3	2	261	8.91	27.2167	32.53	Stable	58.51	-0.387	Hydrophilic
A0A8C2N043	4-trimethylaminobutyraldehyde dehydrogenase	Aldh9a1	2	521	6.57	56.5312	30.66	Stable	81.07	-0.029	Hydrophilic
A0A8C2N6A1	14-3-3 protein theta	LOC100751694	2	245	4.68	27.7643	47.77	Unstable	83.71	-0.512	Hydrophilic
A0A9J7FU33	Eukaryotic initiation factor 4A-II	Eif4a2	2	408	5.33	46.4894	40.19	Unstable	93.65	-0.259	Hydrophilic
A0A9J7G132	Serpin B5	Serpinb5	2	376	5.77	42.2885	45.79	Unstable	88.88	-0.27	Hydrophilic
A0A9J7H3E2	Phosphoglycerate kinase	LOC113836728	2	417	6.62	44.6508	21.72	Stable	88.18	-0.097	Hydrophilic
A0A9J7JS16	Glutamine synthetase	Glul	2	373	6.86	42.2367	46.71	Unstable	58.34	-0.609	Hydrophilic
A0A9J7JUM5	Envoplakin isoform X2	Evpl	2	2035	6.12	231.2	55.22	Unstable	86.66	-0.752	Hydrophilic
A0A9J7K0R2	Gasdermin-A isoform X2	LOC103158907	2	458	5.62	51.1891	33.43	Stable	93.19	-0.226	Hydrophilic
G3GUU5	Transketolase	Tkt	2	623	7.56	67.7166	33.61	Stable	85.73	-0.148	Hydrophilic
G3H0C2	Proteasome subunit alpha type	Psma4	2	261	7.58	29.5159	43.23	Unstable	86.02	-0.467	Hydrophilic
G3H2C6	Voltage-dependent anion-selective channel protein 1	I79_004334	2	484	5.24	53.3792	34.37	Stable	69.71	-0.575	Hydrophilic
G3H9H3	LSM6 homolog, U6 small nuclear RNA and mRNA degradation associated	Lsm6	2	80	9.61	9.12757	56.28	Unstable	92.5	-0.371	Hydrophilic
G3H9M6	Peptidyl-cysteine S-nitrosylase GAPDH	I79_007103	2	109	8.77	11.6245	20.04	Stable	94.86	0.121	Hydrophobic
G3HAQ2	Eukaryotic translation initiation factor 6	Eif6	2	245	4.64	26.5851	30.36	Stable	99.35	0.088	Hydrophobic
G3HHM2	Histone H3.1t	I79_010126	2	320	10.71	35.8524	47.74	Unstable	69.59	-0.772	Hydrophilic
G3HU51	Isocitrate dehydrogenase [NADP]	LOC100761102	2	414	6.53	46.7064	28.01	Stable	78.7	-0.394	Hydrophilic
G3I2F5	Barrier-to-autointegration factor	Banf1	2	89	5.81	10.0586	22.18	Stable	74.49	-0.366	Hydrophilic
G3I4K4	Superoxide dismutase copper chaperone	Ccs	2	274	5.34	29.2809	41.18	Unstable	85.04	-0.296	Hydrophilic
G3I6T1	Phospholipase B-like	Plbd2	2	585	5.9	65.5409	40.02	Unstable	89.4	-0.149	Hydrophilic
G3ILF1	Glutathione S-transferase	Gstm3	2	227	6.34	26.9672	36.75	Stable	74.36	-0.418	Hydrophilic
P46633	Heat shock protein HSP 90-alpha	HSP90AA1	2	733	4.95	84.849	42.72	Unstable	80.05	-0.735	Hydrophilic
P69893	Tubulin beta-5 chain	TUBB5	2	444	4.78	49.6708	37.58	Stable	72.23	-0.348	Hydrophilic
A0A061HWF5	40S ribosomal protein S16	H671_21736	1	150	10.05	16.9298	34.18	Stable	88.4	-0.483	Hydrophilic
A0A061HXH9	Importin subunit beta-1	H671_7g18578	1	1580	4.84	175.966	37.86	Stable	92.99	-0.132	Hydrophilic
A0A061HYX3	Trans-1,2-dihydrobenzene-1,2-diol dehydrogenase	H671_6g15970	1	486	8.03	53.0454	33.52	Stable	90.95	0.063	Hydrophobic
A0A061HYZ1	Peroxiredoxin-6	H671_5g14835	1	231	6.43	25.8771	52.64	Unstable	95.41	-0.109	Hydrophilic
A0A061HZY1	NudC domain containing 2	Nudcd2	1	157	4.88	17.7179	41.23	Unstable	69.55	-0.559	Hydrophilic
A0A061I017	Junctional adhesion molecule A	H671_5g13759	1	636	5.56	69.6147	37.28	Stable	65.77	-0.256	Hydrophilic
A0A061I1H4	Heterogeneous nuclear ribonucleoprotein H	H671_7g18219	1	492	6.68	53.7679	32.24	Stable	54.53	-0.507	Hydrophilic
A0A061I1P3	40S ribosomal protein S25	Rps25	1	125	10.12	13.7421	21.5	Stable	78.88	-0.861	Hydrophilic
A0A061I383	Bromodomain adjacent to zinc finger domain protein 1A	H671_5g14938	1	2044	5.79	232.627	57.01	Unstable	80.47	-0.601	Hydrophilic
A0A061I397	Malate dehydrogenase	H671_4g12240	1	380	9.03	40.4404	32.9	Stable	86.97	-0.116	Hydrophilic
A0A061I5E3	Anaphase-promoting complex subunit 7	H671_4g11508	1	634	5.3	70.9393	38.1	Stable	88.66	-0.264	Hydrophilic
A0A061I5M2	Radixin	H671_4g11399	1	642	6.95	75.3257	53.22	Unstable	73.74	-0.949	Hydrophilic
A0A061I5U1	Heat shock-related 70 kDa protein 2	H671_5g14782	1	634	5.57	69.6407	35.91	Stable	82.15	-0.481	Hydrophilic
A0A061IB69	Fructose-bisphosphate aldolase	Aldoa	1	418	8.48	45.2806	37.8	Stable	83.88	-0.301	Hydrophilic
A0A061IBI6	26S proteasome non-ATPase regulatory subunit 2	Psmd2	1	908	5.05	100.145	42.95	Unstable	94.32	-0.171	Hydrophilic
A0A061IDQ0	Ribonuclease inhibitor	Rnh1	1	494	4.99	54.478	50.5	Unstable	109.33	-0.003	Hydrophilic
A0A061IEP7	Coronin	LOC113834559	1	461	6.05	51.0273	48.97	Unstable	83.88	-0.285	Hydrophilic
A0A061IJC4	glutathione transferase	H671_1g2857	1	764	6.23	89.5232	37.98	Stable	79.29	-0.436	Hydrophilic
A0A061ILB2	Fibrinogen beta chain	Fgb	1	479	6.23	54.2081	42.81	Unstable	68.2	-0.677	Hydrophilic
A0A061IM51	Polyketide synthase/Fatty acid synthase, KR containing protein	H671_2g5588	1	775	8.8	84.3897	34.08	Stable	88.95	-0.151	Hydrophilic
A0A061INH5	Small ribosomal subunit protein uS3	H671_1g2607	1	349	9.69	38.8737	43.71	Unstable	94.07	0.008	Hydrophobic
A0A061INP8	Fibrinogen alpha chain	H671_1g2036	1	1233	5.64	137.975	39.37	Stable	59.5	-0.763	Hydrophilic
A0A061IPJ5	glutathione transferase	H671_1g2858	1	707	6.23	82.3686	43.55	Unstable	80.3	-0.436	Hydrophilic
A0A061IPM3	Proteasome subunit alpha type	Psma5	1	241	4.74	26.411	50.52	Unstable	87.84	-0.107	Hydrophilic
A0A3L7H764	Small ribosomal subunit protein uS4	Rps9	1	194	10.66	22.5914	60.69	Unstable	94.43	-0.644	Hydrophilic
A0A3L7HLS7	14-3-3 protein gamma	LOC100770325	1	247	4.8	28.3026	42	Unstable	80.61	-0.68	Hydrophilic
A0A3L7HMN9	Dynein light chain	LOC103159222	1	89	6.89	10.3659	42.74	Unstable	72.36	-0.448	Hydrophilic
A0A3L7IA10	Large ribosomal subunit protein eL22	Rpl22	1	128	9.21	14.775	49.45	Unstable	73.05	-0.834	Hydrophilic
A0A3L7ISI1	Polyadenylate-binding protein	Pabpc1	1	636	9.52	70.6268	42.31	Unstable	68.77	-0.507	Hydrophilic
A0A8C2LAL5	ADP/ATP translocase	Slc25a31	1	319	9.67	35.0297	31.84	Stable	88.97	0.003	Hydrophobic
A0A8C2LBR7	Capping actin protein, gelsolin like	Capg	1	349	6.27	38.7418	44.14	Unstable	80.26	-0.446	Hydrophilic
A0A8C2LCJ3	Inter-alpha-trypsin inhibitor heavy chain 5	Itih5	1	952	8.44	106.539	41.62	Unstable	93.86	-0.309	Hydrophilic
A0A8C2LKI6	Aminopeptidase		1	920	5.51	103.523	40.54	Unstable	90.32	-0.208	Hydrophilic
A0A8C2LN94	Ribosomal protein L19	Rpl19	1	196	11.48	23.466	60.95	Unstable	79.18	-1.111	Hydrophilic
A0A8C2LP82	Pigment epithelium-derived factor isoform X2	Serpinf1	1	418	6.43	46.4683	43.92	Unstable	97.51	-0.155	Hydrophilic
A0A8C2LRC0	Proteasome subunit beta	Psmb1	1	240	7.67	26.3001	30.18	Stable	81.29	-0.125	Hydrophilic
A0A8C2LRH6	N-acetylserotonin O-methyltransferase-like protein		1	228	5.49	24.6001	50.56	Unstable	91.93	-0.144	Hydrophilic
A0A8C2LW68	AHNAK nucleoprotein	Ahnak	1	5401	5.82	576.484	33.69	Stable	79.3	-0.473	Hydrophilic
A0A8C2M304	Uncharacterized protein		1	67	8.32	7.2877	118.9	Unstable	8.66	-1.196	Hydrophilic
A0A8C2M4T3	ADP-ribosylation factor	Arf1	1	181	6.31	20.6968	28.41	Stable	95.36	-0.262	Hydrophilic
A0A8C2M6S0	Glutathione S-transferase	LOC100766772	1	233	8.73	27.59	44.38	Unstable	76.18	-0.479	Hydrophilic
A0A8C2M6V3	Large ribosomal subunit protein uL11	Rpl12	1	172	9.25	18.5355	46.77	Unstable	95.81	-0.242	Hydrophilic
A0A8C2M8H1	Alpha-actinin-1	Actn1	1	914	5.23	105.446	42.14	Unstable	81.51	-0.582	Hydrophilic
A0A8C2MCV4	Plasminogen activator inhibitor 1 RNA-binding protein isoform X2	Serbp1	1	407	8.6	44.7542	47.61	Unstable	46.76	-1.281	Hydrophilic
A0A8C2MJP9	Heterogeneous nuclear ribonucleoprotein K	Hnrnpk	1	484	5.47	53.6616	57.5	Unstable	71.55	-0.609	Hydrophilic
A0A8C2MKJ3	Ras-related protein Rab-10	Rab10	1	200	8.58	22.571	30.22	Stable	83.85	-0.332	Hydrophilic
A0A8C2MN63	Myeloperoxidase	Mpo	1	718	9.65	81.0344	45.1	Unstable	82.9	-0.317	Hydrophilic
A0A8C2MPJ6	Phosphatidylethanolamine binding protein 1	Pebp1	1	207	6.59	23.2564	30.23	Stable	78.6	-0.513	Hydrophilic
A0A8C2MRH7	14-3-3 protein beta/alpha	Ywhab	1	246	4.76	28.0824	47.27	Unstable	75.41	-0.729	Hydrophilic
A0A8C2MT79	Vascular permeability factor		1	393	9.27	43.102	56.77	Unstable	58.65	-0.729	Hydrophilic
A0A8C2MTK2	Translationally-controlled tumor protein	Tpt1	1	176	4.77	19.9267	25.42	Stable	80.85	-0.327	Hydrophilic
A0A8C2MWQ9	Eukaryotic translation initiation factor 5A	Eif5a	1	154	5.07	16.8322	40.17	Unstable	85.52	-0.265	Hydrophilic
A0A8C2MXI6	Heterogeneous nuclear ribonucleoproteins A2/B1	Hnrnpa2b1	1	353	8.97	37.4297	37.83	Stable	37.25	-0.931	Hydrophilic
A0A8C2MY60	HtrA serine peptidase 1	Htra1	1	480	8.07	51.2729	41	Unstable	94.85	-0.106	Hydrophilic
A0A8C2N3N8	acid phosphatase	Acp3	1	417	6.5	48.0664	55.48	Unstable	91.15	-0.231	Hydrophilic
A0A8C2N3Z3	Glyceraldehyde-3-phosphate dehydrogenase		1	381	9.09	41.2984	25.69	Stable	80.1	-0.223	Hydrophilic
A0A8C2N5H4	Moesin	Msn	1	577	6.18	67.774	52.87	Unstable	73.95	-0.977	Hydrophilic
A0A8C2QDS1	Myotrophin	Mtpn	1	118	5.27	12.8608	14.2	Stable	100.08	-0.224	Hydrophilic
A0A8C2QF35	Granulin precursor	Grn	1	605	6.07	65.4212	48.28	Unstable	57.67	-0.115	Hydrophilic
A0A8C2QGZ2	Transaldolase		1	362	7.07	40.2292	33.19	Stable	87.93	-0.334	Hydrophilic
A0A8C2QII0	Heat shock protein beta-1	Hspb1	1	213	6.23	23.4193	60.46	Unstable	71.08	-0.438	Hydrophilic
A0A9J7EX36	Spliceosome RNA helicase DDX39B	Ddx39b	1	428	5.44	49.0354	41.68	Unstable	91.52	-0.279	Hydrophilic
A0A9J7EZR5	Galectin	Lgalsl	1	240	9.49	26.3653	63.18	Unstable	81.33	-0.307	Hydrophilic
A0A9J7F991	Large ribosomal subunit protein uL5	LOC113833473	1	181	9.3	20.7068	47.11	Unstable	81.88	-0.603	Hydrophilic
A0A9J7FIS3	Calpain small subunit 2	Capns2	1	250	6.08	27.4311	37.2	Stable	81.56	-0.237	Hydrophilic
A0A9J7FUI9	Histone H3.1	LOC100761179	1	220	11.28	24.5877	44.55	Unstable	78.95	-0.575	Hydrophilic
A0A9J7FXQ8	Programmed cell death 6-interacting protein isoform X1	Pdcd6ip	1	872	6.04	96.6579	50.76	Unstable	79.62	-0.462	Hydrophilic
A0A9J7GPM7	Procollagen-lysine,2-oxoglutarate 5-dioxygenase 1	Plod1	1	734	6.19	84.6144	43.51	Unstable	85.01	-0.368	Hydrophilic
A0A9J7GRG9	Poly(RC)-binding protein 2 isoform X1	Pcbp2	1	471	7.56	49.152	39.65	Stable	84.95	-0.115	Hydrophilic
A0A9J7GV82	LOW QUALITY PROTEIN: heterogeneous nuclear ribonucleoprotein M-like isoform X2	LOC100772451	1	697	8.12	74.413	32.47	Stable	66.79	-0.364	Hydrophilic
A0A9J7GX28	Actin, alpha skeletal muscle	Acta1	1	394	5.24	43.9623	35.73	Stable	81.73	-0.235	Hydrophilic
A0A9J7H0S9	Signal-regulatory protein beta-2-like	LOC113838431	1	280	9.13	30.718	30.11	Stable	77.29	-0.291	Hydrophilic
A0A9J7HBC4	Annexin	Anxa3	1	446	6.38	50.0304	33.71	Stable	78.14	-0.533	Hydrophilic
A0A9J7HFZ6	Chloride intracellular channel protein	LOC100762137	1	318	4.58	34.444	29.96	Stable	93.81	-0.104	Hydrophilic
A0A9J7JBD8	Desmocollin-1 isoform X4	Dsc1	1	843	5.22	93.993	44.4	Unstable	81.35	-0.4	Hydrophilic
A0A9J7K7V8	Myosin-8 isoform X2	LOC100769257	1	1951	5.65	224.062	47.24	Unstable	82.16	-0.778	Hydrophilic
A0A9J7K853	Pyruvate kinase	Pkm	1	591	7.6	64.6163	31.43	Stable	88.97	-0.19	Hydrophilic
G3GTA7	Ras-specific guanine nucleotide-releasing factor 1	I79_000883	1	1632	8.02	183.544	41.08	Unstable	78.62	-0.436	Hydrophilic
G3GWQ1	Vinculin	I79_002180	1	1143	5.44	124.878	42.26	Unstable	87.42	-0.392	Hydrophilic
G3GXD0	L-xylulose reductase	Dcxr	1	244	7.65	25.5797	28.45	Stable	105.08	0.287	Hydrophobic
G3GXQ2	Protein FAM59B	I79_002544	1	826	6.53	88.8056	51.28	Unstable	72.98	-0.323	Hydrophilic
G3H066	H(+)-transporting two-sector ATPase	Atp6v1a	1	617	5.41	68.343	34.76	Stable	85.3	-0.2	Hydrophilic
G3H256	26S proteasome non-ATPase regulatory subunit 9	Psmd9	1	222	6.19	24.6578	66.25	Unstable	83.06	-0.586	Hydrophilic
G3H303	Proteasome subunit beta	Psmb4	1	264	5.31	29.1773	37.38	Stable	80.95	-0.128	Hydrophilic
G3H5T7	Chromobox protein-like 1	I79_005678	1	289	5.1	32.437	57.49	Unstable	57.02	-1.107	Hydrophilic
G3H5V0	Importin subunit beta-1	I79_005692	1	1894	4.77	211.198	43.97	Unstable	91.31	-0.22	Hydrophilic
G3H7Z2	Transgelin	Tagln2	1	199	8.76	22.4555	33.69	Stable	71.11	-0.631	Hydrophilic
G3H8L7	small monomeric GTPase	Rab5a	1	215	8.32	23.5395	33.79	Stable	74.51	-0.381	Hydrophilic
G3H8N1	Plastin-2	I79_006736	1	872	5.42	98.4522	39	Stable	88.35	-0.351	Hydrophilic
G3H9V0	Proteasome subunit beta	Psmb2	1	201	7.7	22.8393	39.94	Stable	95.67	-0.171	Hydrophilic
G3HBD3	Nucleoside diphosphate kinase	LOC100765627	1	152	7.78	17.3401	31.69	Stable	84.61	-0.293	Hydrophilic
G3HBD4	Nucleoside diphosphate kinase	LOC100765914	1	152	5.94	17.1948	34.75	Stable	85.86	-0.253	Hydrophilic
G3HBP8	Small ribosomal subunit protein uS5	Rps2	1	293	10.25	31.1752	17.09	Stable	80.58	-0.19	Hydrophilic
G3HDQ2	Malate dehydrogenase	Mdh1	1	334	6.17	36.4661	23.28	Stable	98.38	-0.046	Hydrophilic
G3HG74	Cellular retinoic acid-binding protein 2	Crabp2	1	138	5.39	15.7691	33.07	Stable	78.33	-0.458	Hydrophilic
G3HGY8	Elongation factor 1-alpha	Eef1a2	1	463	9.11	50.5122	35.26	Stable	84.19	-0.296	Hydrophilic
G3HN14	GPI ethanolamine phosphate transferase 3	I79_012144	1	2171	5.71	237.644	44.84	Unstable	99.26	0.022	Hydrophobic
G3HN88	Adenylyl cyclase-associated protein	Cap1	1	474	6.84	51.5789	39.24	Stable	81.62	-0.351	Hydrophilic
G3HN89	Palmitoyl-protein thioesterase 1	Ppt1	1	306	8.02	34.5692	36.72	Stable	90.13	-0.091	Hydrophilic
G3HP75	D-3-phosphoglycerate dehydrogenase	Phgdh	1	533	6.48	56.5835	33.65	Stable	97.52	0.093	Hydrophobic
G3HQM6	Endoplasmin	Hsp90b1	1	803	4.74	92.6229	42.28	Unstable	78.04	-0.719	Hydrophilic
G3HX83	Ras-related protein Rab-14	Rab14	1	215	5.85	23.897	37.95	Stable	78.14	-0.399	Hydrophilic
G3HX85	Erythrocyte band 7 integral membrane protein	Stom	1	296	6.46	32.814	40.48	Unstable	101.82	-0.004	Hydrophilic
G3I0H2	Small ribosomal subunit protein eS4	I79_016857	1	335	9.48	37.6413	27.24	Stable	83.82	-0.454	Hydrophilic
G3I0U4	glycogenin glucosyltransferase	Gyg1	1	377	5.53	41.9485	44.4	Unstable	74.75	-0.34	Hydrophilic
G3I3H2	Large ribosomal subunit protein P2	Rplp2	1	115	4.38	11.6809	55.32	Unstable	85.04	-0.243	Hydrophilic
G3I3Y6	Glutathione S-transferase	I79_018157	1	221	8.24	24.9978	28.34	Stable	95.25	-0.272	Hydrophilic
G3I5R2	Small ribosomal subunit protein eS28	Rps28	1	69	10.7	7.84103	37.93	Stable	87.39	-0.594	Hydrophilic
G3I7M5	Calcium-transporting ATPase	I79_019518	1	1475	4.97	161.851	42.47	Unstable	90.55	-0.096	Hydrophilic
G3I9D3	Proteasome subunit beta	Psmb7	1	277	8.14	29.9334	21.62	Stable	84.15	-0.053	Hydrophilic
G3I9P8	V-set and transmembrane domain-containing protein 2A	I79_020304	1	236	6.09	26.179	49.99	Unstable	59.53	-0.727	Hydrophilic
G3IBH0	Metalloproteinase inhibitor 1	Timp1	1	203	8.84	22.401	56.9	Unstable	77.98	0.033	Hydrophobic
G3IG01	Tripartite motif-containing protein 29	I79_022678	1	614	5.8	68.7317	42.81	Unstable	66.4	-0.769	Hydrophilic
G3IGW0	Protein CTLA-2-beta	I79_023037	1	100	5.05	11.8029	63.11	Unstable	43.9	-1.416	Hydrophilic
G3INC5	Cathepsin L1	LOC100768693	1	333	6.75	37.2482	26.95	Stable	63.87	-0.463	Hydrophilic
Q9JI55	Plectin (Fragment)	PLEC	1	4473	5.58	509.02	53.64	Unstable	86.23	-0.684	Hydrophilic

## Sheet: Table S9
Table S9: All instances where an HCP was quantified during analysis
Uniprot Accession	Uniprot Protein Name	Gene Name	Pep.	ng/mg	SD	CV
A0A9J7H0S9	Signal-regulatory protein beta-2-like	LOC113838431	4	336.88	529.952	157.31
A0A8C2MY60	HtrA serine peptidase 1	Htra1	21	134.56	2.19941	1.63446
A0A8C2MH88	Actin, cytoplasmic 2	Actg1	19	98.42	12.4572	12.6566
G3I6T1	Phospholipase B-like	Plbd2	15	95.48	37.7198	39.5065
A0A8C2MMF7	Plectin	LOC113834516	3	82.52	80.8002	97.9201
A0A8C2MMF7	Plectin	LOC113834516	5	78.81	60.458	76.7159
A0A8C2MMF7	Plectin	LOC113834516	4	77.6	63.518	81.8531
A0A8C2MH88	Actin, cytoplasmic 2	Actg1	6	65.07	34.2148	52.5795
A0A8C2M8Z5	Plakophilin 1	Pkp1	11	42.39	51.5265	121.551
A0A8C2MH88	Actin, cytoplasmic 2	Actg1	7	38.18	8.21057	21.5059
A0A069C7Y3	Actin, cytoplasmic 1	H671_4g12234	3	36.72	34.1129	92.9085
A0A9J7FQZ2	Neuroblast differentiation-associated protein AHNAK isoform X12	Ahnak	7	35.2	15.5699	44.2374
A0A8C2M8Z5	Plakophilin 1	Pkp1	10	34.22	13.5094	39.4768
A0A8C2MH88	Actin, cytoplasmic 2	Actg1	5	33.25	18.0265	54.2202
A0A9J7FKU4	Insulin-degrading enzyme isoform X4	Ide	4	30.42	13.6584	44.898
A0A8C2MH88	Actin, cytoplasmic 2	Actg1	6	30.41	4.34295	14.2829
A0A061IGS6	14-3-3 protein sigma	Sfn	3	29.56	14.245	48.1924
A0A9J7FQZ2	Neuroblast differentiation-associated protein AHNAK isoform X12	Ahnak	3	28.01	26.1136	93.2245
A0A9J7FKU4	Insulin-degrading enzyme isoform X4	Ide	23	26.8	0.19545	0.729161
A0A9J7FQZ2	Neuroblast differentiation-associated protein AHNAK isoform X12	Ahnak	5	25.52	4.5901	17.9831
A0A061IEH1	Myosin-9	H671_2g5970	16	24.47	18.8904	77.1908
A0A061ICE4	ATP synthase subunit alpha	Atp5f1a	4	23.78	18.7879	79.0061
A0A9J7FKU4	Insulin-degrading enzyme isoform X4	Ide	9	23.15	10.8437	46.8364
A0A8C2MH88	Actin, cytoplasmic 2	Actg1	9	22.76	6.56132	28.8315
Q540F6	Elongation factor 1-alpha		4	22.71	10.8021	47.5715
A0A9J7FQZ2	Neuroblast differentiation-associated protein AHNAK isoform X12	Ahnak	5	22.26	7.25925	32.614
A0A061IEH1	Myosin-9	H671_2g5970	12	21.77	17.6821	81.2225
A0A098KXC0	Pyruvate kinase	H671_4g13041	14	20.66	5.65417	27.3614
G3HPV7	Histone H4	I79_012828	5	20.57	5.93342	28.8411
A0A8C2LCJ3	Inter-alpha-trypsin inhibitor heavy chain 5	Itih5	3	20.11	9.6454	47.967
A0A8C2MMF7	Plectin	LOC113834516	3	19.73	15.6569	79.3614
Q540F6	Elongation factor 1-alpha		5	19.58	7.34906	37.5358
P50310	Phosphoglycerate kinase 1	PGK1	5	19.18	26.4582	137.937
G3I5L3	Annexin	Anxa1	5	19.17	5.06098	26.3996
A0A8C2MBV1	Endoglin	Eng	12	17.83	5.91451	33.1663
A0A061IEH1	Myosin-9	H671_2g5970	9	16.88	4.55475	26.9768
A0A9J7J7R1	Lamin isoform X3	Lmna	5	16.77	7.00756	41.7845
A0A9J7J7R1	Lamin isoform X3	Lmna	5	16.76	13.42	80.0613
A0A8C2MMF7	Plectin	LOC113834516	4	16.57	6.1427	37.0741
A0A069C7Y3	Actin, cytoplasmic 1	H671_4g12234	3	16.53	8.22003	49.7419
G3HPV7	Histone H4	I79_012828	9	16.47	2.16594	13.1533
A0A9J7J6Y2	Heat shock 70 kDa protein 1A isoform X2	LOC100760218	11	16.06	5.0839	31.6633
A0A8C2MH88	Actin, cytoplasmic 2	Actg1	6	15.9	6.84865	43.0766
A0A9J7GNK5	phosphopyruvate hydratase	LOC100752856	3	15.82	11.7583	74.3448
A0A098KXC0	Pyruvate kinase	H671_4g13041	3	15.59	8.70131	55.7999
A0A8C2MR09	Eukaryotic translation elongation factor 2		3	15.44	9.77872	63.3266
A0A8C2MH88	Actin, cytoplasmic 2	Actg1	5	15.29	8.15998	53.3771
A0A069C7Y3	Actin, cytoplasmic 1	H671_4g12234	3	15.19	13.6185	89.6693
A0A9J7FUI9	Histone H3.1	LOC100761179	5	15.11	13.4546	89.03
A0A9J7FKU4	Insulin-degrading enzyme isoform X4	Ide	16	15.03	2.27962	15.172
A0A9J7K9F3	Protein-glutamine gamma-glutamyltransferase E isoform X2	Tgm3	3	15.01	14.386	95.8699
A0A8C2MBV1	Endoglin	Eng	12	14.96	5.4336	36.3137
A0A061IEH1	Myosin-9	H671_2g5970	20	14.88	3.84002	25.8133
A0A9J7J6Y2	Heat shock 70 kDa protein 1A isoform X2	LOC100760218	7	14.82	11.6237	78.4391
Q540F6	Elongation factor 1-alpha		9	14.79	4.10765	27.776
G3HPV7	Histone H4	I79_012828	7	14.76	4.19113	28.4017
P50310	Phosphoglycerate kinase 1	PGK1	9	14.44	12.7361	88.1767
G3HPV7	Histone H4	I79_012828	6	14.25	16.0992	112.995
A0A9J7HAN8	Glyceraldehyde-3-phosphate dehydrogenase	LOC100759100	3	14.17	5.19964	36.69
A0A8C2M8Z5	Plakophilin 1	Pkp1	7	13.65	18.3382	134.346
A0A8C2QG32	Annexin	Anxa2	7	13.6	2.58888	19.0402
A0A061IEH1	Myosin-9	H671_2g5970	6	13.13	1.78312	13.5827
A0A8C2M077	78 kDa glucose-regulated protein		8	13.12	1.62896	12.4127
A0A098KXC0	Pyruvate kinase	H671_4g13041	7	13.11	5.02587	38.3235
A0A061IGS6	14-3-3 protein sigma	Sfn	5	13.02	3.06663	23.548
A0A9J7FKU4	Insulin-degrading enzyme isoform X4	Ide	3	12.86	6.83005	53.1292
A0A098KXC0	Pyruvate kinase	H671_4g13041	4	12.82	9.12226	71.1713
A0A8C2M8Z5	Plakophilin 1	Pkp1	11	12.77	16.2391	127.182
A0A061I1I7	RNA helicase	H671_7g18204	4	12.76	8.24741	64.636
A0A061I5D1	Heat shock cognate 71 kDa protein	H671_4g13251	12	12.49	13.3687	107.049
A0A061I5D1	Heat shock cognate 71 kDa protein	H671_4g13251	3	12.32	6.98099	56.6491
A0A8C2N386	Transitional endoplasmic reticulum ATPase	Vcp	11	12.19	5.34815	43.8865
A0A9J7J7R1	Lamin isoform X3	Lmna	10	12.15	1.5002	12.3522
Q540F6	Elongation factor 1-alpha		8	11.96	4.79575	40.1127
A0A8C2MH88	Actin, cytoplasmic 2	Actg1	5	11.74	8.38607	71.4239
A0A8C2LLJ7	Glyceraldehyde-3-phosphate dehydrogenase		3	11.54	4.59302	39.7942
A0A9J7HAN8	Glyceraldehyde-3-phosphate dehydrogenase	LOC100759100	3	11.52	5.65066	49.0401
Q540F6	Elongation factor 1-alpha		9	11.38	1.43824	12.6328
A0A9J7FKU4	Insulin-degrading enzyme isoform X4	Ide	15	11.3	4.9143	43.4786
A0A8C2MT86	Glutathione S-transferase	Gstp1	6	11.21	16.4491	146.783
G3HPV7	Histone H4	I79_012828	5	11.2	3.00339	26.8251
Q540F6	Elongation factor 1-alpha		10	11.02	1.08919	9.88225
A0A9J7GNK5	phosphopyruvate hydratase	LOC100752856	5	10.81	0.154071	1.42551
A0A9J7FKU4	Insulin-degrading enzyme isoform X4	Ide	9	10.73	1.44913	13.5001
A0A061IEH1	Myosin-9	H671_2g5970	3	10.72	1.18028	11.0086
A0A8C2MH88	Actin, cytoplasmic 2	Actg1	5	10.71	4.84213	45.2133
A0A9J7H832	Alpha-2-macroglobulin-like protein 1 isoform X2	A2ml1	3	10.18	8.89446	87.3899
A0A9J7H832	Alpha-2-macroglobulin-like protein 1 isoform X2	A2ml1	4	10.14	4.36322	43.0092
P46633	Heat shock protein HSP 90-alpha	HSP90AA1	3	10.11	5.86245	58.014
A0A8C2QG32	Annexin	Anxa2	7	9.95	4.51711	45.4078
A0A061I5D1	Heat shock cognate 71 kDa protein	H671_4g13251	11	9.93	4.93574	49.7186
A0A9J7J6Y2	Heat shock 70 kDa protein 1A isoform X2	LOC100760218	4	9.92	3.74087	37.7006
A0A8C2MR09	Eukaryotic translation elongation factor 2		7	9.9	1.69425	17.1193
A0A8C2QG32	Annexin	Anxa2	6	9.81	2.79161	28.471
A0A8C2MH88	Actin, cytoplasmic 2	Actg1	7	9.71	4.09423	42.1438
A0A061I5D1	Heat shock cognate 71 kDa protein	H671_4g13251	5	9.68	1.69623	17.5174
A0A8C2M4W3	Calmodulin 2	Calm1	5	9.55	3.65744	38.2874
A0A8C2QG32	Annexin	Anxa2	13	9.53	0.992399	10.4151
A0A9J7K7V8	Myosin-8 isoform X2	LOC100769257	3	9.52	1.67994	17.6378
A0A061IEH1	Myosin-9	H671_2g5970	8	9.41	3.96383	42.114
A0A8C2LVS3	Periplakin		5	9.29	1.76975	19.0575
A0A9J7J6Y2	Heat shock 70 kDa protein 1A isoform X2	LOC100760218	7	9.24	9.07954	98.2526
A0A8C2MH88	Actin, cytoplasmic 2	Actg1	3	9.21	4.09848	44.4963
A0A8C2MH88	Actin, cytoplasmic 2	Actg1	12	9.11	1.36257	14.9548
A0A8C2LND3	Thioredoxin	Txn	6	9.02	9.84057	109.059
A0A9J7JZJ7	Alpha-actinin-4	Actn4	5	9.02	3.66242	40.6108
A0A098KXC0	Pyruvate kinase	H671_4g13041	12	8.86	1.95957	22.1209
Q540F6	Elongation factor 1-alpha		8	8.77	3.56973	40.7038
A0A8C2M4W3	Calmodulin 2	Calm1	3	8.72	2.76705	31.7223
A0A8C2LW68	AHNAK nucleoprotein	Ahnak	4	8.64	1.76789	20.4709
A0A9J7J7R1	Lamin isoform X3	Lmna	20	8.62	0.641762	7.445
G3HPV7	Histone H4	I79_012828	7	8.44	0.468456	5.54881
A0A8C2LLJ7	Glyceraldehyde-3-phosphate dehydrogenase		4	8.36	2.99794	35.8666
A0A8C2M661	POF1B actin binding protein	Pof1b	3	8.33	0.911369	10.9406
A0A8C2N272	Triosephosphate isomerase		3	8.33	5.02869	60.3419
A0A8C2M077	78 kDa glucose-regulated protein		11	8.32	0.929398	11.1766
A0A8C2MGV3	CCN family member 1		5	8.29	3.52209	42.4869
A0A098KXC0	Pyruvate kinase	H671_4g13041	7	8.25	0.999683	12.1241
A0A098KXC0	Pyruvate kinase	H671_4g13041	10	8.24	1.01648	12.3345
G3HPV7	Histone H4	I79_012828	7	8.21	4.03125	49.0855
Q540F6	Elongation factor 1-alpha		5	8.18	6.75539	82.567
A0A9J7GNK5	phosphopyruvate hydratase	LOC100752856	4	8.14	0.813189	9.98529
A0A9J7K9F3	Protein-glutamine gamma-glutamyltransferase E isoform X2	Tgm3	3	8.1	9.77433	120.716
A0A8C2MR09	Eukaryotic translation elongation factor 2		7	8.06	1.08752	13.5011
G3HPV6	Histone H4	I79_012827	5	8.05	4.51002	56.0425
A0A8C2MH88	Actin, cytoplasmic 2	Actg1	9	7.93	2.44458	30.8082
A0A9J7FKU4	Insulin-degrading enzyme isoform X4	Ide	3	7.92	0.846914	10.696
A0A8C2N386	Transitional endoplasmic reticulum ATPase	Vcp	12	7.82	0.382731	4.89297
A0A8C2QG32	Annexin	Anxa2	9	7.82	2.55791	32.7081
A0A8C2MMF7	Plectin	LOC113834516	4	7.8	1.86967	23.9638
A0A8C2MH88	Actin, cytoplasmic 2	Actg1	4	7.65	3.16122	41.336
A0A9J7J7R1	Lamin isoform X3	Lmna	18	7.65	1.4171	18.5352
A0A8C2LLJ7	Glyceraldehyde-3-phosphate dehydrogenase		3	7.54	8.99709	119.374
A0A8C2M8Z5	Plakophilin 1	Pkp1	3	7.53	1.16654	15.4932
Q540F6	Elongation factor 1-alpha		5	7.42	8.28968	111.728
A0A8C2N386	Transitional endoplasmic reticulum ATPase	Vcp	6	7.41	0.715852	9.66089
A0A8C2MH88	Actin, cytoplasmic 2	Actg1	5	7.38	1.98941	26.9405
P46633	Heat shock protein HSP 90-alpha	HSP90AA1	3	7.36	4.22838	57.4418
A0A061IGS6	14-3-3 protein sigma	Sfn	7	7.27	1.72537	23.742
A0A9J7FKU4	Insulin-degrading enzyme isoform X4	Ide	5	7.14	3.78107	52.9362
P68361	Tubulin alpha-1B chain	TUBA1B	4	7.04	2.71534	38.5928
A0A8C2MH88	Actin, cytoplasmic 2	Actg1	5	7.01	4.15085	59.1894
A0A9J7J7R1	Lamin isoform X3	Lmna	11	6.99	1.35706	19.405
A0A8C2MX39	Galectin	Lgals3	7	6.95	2.32106	33.4
A0A8C2QHX8	Heat shock protein HSP 90-alpha		6	6.81	4.71969	69.3426
G3HPV6	Histone H4	I79_012827	5	6.73	1.99269	29.5899
A0A8C2MUK8	Heat shock protein HSP 90-beta	LOC100754792	5	6.63	2.29772	34.667
G3HPV7	Histone H4	I79_012828	4	6.57	6.38193	97.2009
A0A8C2QG32	Annexin	Anxa2	4	6.48	0.443419	6.84374
A0A069C7Y3	Actin, cytoplasmic 1	H671_4g12234	4	6.36	1.4207	22.3245
A0A8C2QG32	Annexin	Anxa2	14	6.34	0.347476	5.48105
A0A8C2M4W3	Calmodulin 2	Calm1	4	6.32	2.38068	37.6592
G3H2T7	Histone H3	I79_004539	4	6.24	5.49371	87.975
A0A8C2QG32	Annexin	Anxa2	14	6.23	0.386284	6.20456
A0A9J7J7R1	Lamin isoform X3	Lmna	19	6.17	1.01807	16.4934
A0A8C2M077	78 kDa glucose-regulated protein		13	6.11	0.561377	9.18431
A0A8C2M661	POF1B actin binding protein	Pof1b	3	6.11	1.82758	29.892
A0A9J7J7R1	Lamin isoform X3	Lmna	4	6.09	1.91352	31.4371
A0A8C2LLJ7	Glyceraldehyde-3-phosphate dehydrogenase		5	6.08	4.27818	70.3072
A0A8C2LLJ7	Glyceraldehyde-3-phosphate dehydrogenase		6	6.08	3.17172	52.1341
A0A061IGS6	14-3-3 protein sigma	Sfn	6	5.84	2.30096	39.406
A0A8C2M077	78 kDa glucose-regulated protein		4	5.81	0.273802	4.7102
A0A061I5D1	Heat shock cognate 71 kDa protein	H671_4g13251	10	5.8	1.84346	31.7625
A0A8C2LLJ7	Glyceraldehyde-3-phosphate dehydrogenase		3	5.8	1.78974	30.8545
A0A8C2MGV3	CCN family member 1		3	5.61	2.36531	42.1373
A0A061IGS6	14-3-3 protein sigma	Sfn	4	5.6	1.10143	19.6595
A0A3L7I907	Fatty acid-binding protein 5	Fabp5	3	5.6	4.65474	83.0728
A0A9J7J7R1	Lamin isoform X3	Lmna	17	5.6	0.199265	3.55767
G3HKZ1	14-3-3 protein zeta/delta	Ywhaz	3	5.6	3.0854	55.1089
A0A061I5D1	Heat shock cognate 71 kDa protein	H671_4g13251	4	5.55	4.93578	88.9206
G3HSL4	Elongation factor 2	I79_013848	3	5.52	1.00218	18.1652
G3HPV7	Histone H4	I79_012828	6	5.45	0.692415	12.7004
Q540F6	Elongation factor 1-alpha		9	5.45	2.21074	40.5433
A0A9J7GNK5	phosphopyruvate hydratase	LOC100752856	3	5.43	5.07041	93.4376
A0A061I5D1	Heat shock cognate 71 kDa protein	H671_4g13251	15	5.42	0.690703	12.7392
G3HPV6	Histone H4	I79_012827	4	5.41	4.46053	82.4766
A0A8C2QG32	Annexin	Anxa2	9	5.4	1.18106	21.8683
A0A8C2M661	POF1B actin binding protein	Pof1b	5	5.39	3.17937	58.9508
A0A8C2LLJ7	Glyceraldehyde-3-phosphate dehydrogenase		4	5.38	5.28977	98.3056
G3HUU6	Protein S100	S100a11	4	5.33	6.99656	131.25
A0A8C2QG32	Annexin	Anxa2	9	5.29	2.45935	46.4877
G3HUU6	Protein S100	S100a11	3	5.26	6.34846	120.763
A0A061HXH9	Importin subunit beta-1	H671_7g18578	5	5.24	0.472009	9.01352
A0A9J7J6Y2	Heat shock 70 kDa protein 1A isoform X2	LOC100760218	6	5.23	0.605463	11.5692
A0A8C2LLJ7	Glyceraldehyde-3-phosphate dehydrogenase		6	5.22	1.73376	33.1996
G3I5L3	Annexin	Anxa1	5	5.19	1.05432	20.3108
A0A8C2LND3	Thioredoxin	Txn	5	5.18	5.67077	109.496
G3H2T7	Histone H3	I79_004539	4	5.16	2.67714	51.9276
A0A9J7GNK5	phosphopyruvate hydratase	LOC100752856	3	5.09	2.75552	54.1479
A0A8C2MR09	Eukaryotic translation elongation factor 2		8	5.03	1.78102	35.377
A0A8C2L7Q6	Histidine ammonia-lyase	Hal	4	4.98	0.551048	11.064
G3I6T1	Phospholipase B-like	Plbd2	3	4.97	3.6972	74.3814
G3HRN0	ATP synthase subunit beta	I79_013474	3	4.94	4.63614	93.8998
A0A8C2M8Z5	Plakophilin 1	Pkp1	3	4.93	1.58115	32.0536
G3HRN0	ATP synthase subunit beta	I79_013474	3	4.92	2.94233	59.7697
A0A8C2QG32	Annexin	Anxa2	5	4.9	0.14413	2.94203
A0A8C2MH88	Actin, cytoplasmic 2	Actg1	5	4.87	2.10103	43.1039
G3H5V0	Importin subunit beta-1	I79_005692	6	4.83	0.73611	15.2548
G3I255	L-lactate dehydrogenase	I79_017480	4	4.82	1.08068	22.422
A0A098KXC0	Pyruvate kinase	H671_4g13041	8	4.8	2.33562	48.6341
G3HHR3	Vimentin	Vim	5	4.8	2.58061	53.7356
A0A8C2LYP6	Tubulin beta chain		4	4.79	4.05823	84.7667
G3HPV7	Histone H4	I79_012828	3	4.73	3.29068	69.5862
A0A9J7J7R1	Lamin isoform X3	Lmna	8	4.68	4.65567	99.5745
G3I255	L-lactate dehydrogenase	I79_017480	3	4.66	2.15892	46.3586
A0A8C2QHX8	Heat shock protein HSP 90-alpha		3	4.63	1.8344	39.6236
A0A8C2MH88	Actin, cytoplasmic 2	Actg1	13	4.62	0.957272	20.7012
G3HPV7	Histone H4	I79_012828	3	4.47	3.29958	73.8321
A0A098KXC0	Pyruvate kinase	H671_4g13041	4	4.45	1.12287	25.2248
A0A8C2QG32	Annexin	Anxa2	6	4.45	1.38679	31.1613
G3I6I6	Tubulin alpha chain	I79_019110	5	4.45	2.32171	52.1439
G3HPV6	Histone H4	I79_012827	3	4.41	2.23761	50.7812
A0A8C2LLJ7	Glyceraldehyde-3-phosphate dehydrogenase		3	4.35	4.12266	94.8083
A0A8C2LLJ7	Glyceraldehyde-3-phosphate dehydrogenase		5	4.34	4.51513	104.138
A0A8C2M6S0	Glutathione S-transferase	LOC100766772	7	4.32	1.63044	37.7839
A0A9J7GNK5	phosphopyruvate hydratase	LOC100752856	3	4.31	2.60234	60.3314
G3INC5	Cathepsin L1	LOC100768693	5	4.3	1.98967	46.2903
A0A9J7K853	Pyruvate kinase	Pkm	7	4.27	1.26319	29.583
G3HNJ3	Clusterin	Clu	8	4.25	0.593502	13.9715
P48538	Galectin-1	LGALS1	5	4.24	3.41517	80.5245
A0A061I5D1	Heat shock cognate 71 kDa protein	H671_4g13251	11	4.23	1.57875	37.3234
A0A061IMD3	Arginase	H671_2g5494	3	4.2	1.50153	35.7575
G3I5L3	Annexin	Anxa1	4	4.18	3.00451	71.8161
A0A8C2M4W3	Calmodulin 2	Calm1	4	4.14	0.458292	11.0759
A0A8C2LLJ7	Glyceraldehyde-3-phosphate dehydrogenase		3	4.11	0.940741	22.9066
A0A8C2QG32	Annexin	Anxa2	11	4.11	0.902456	21.9466
A0A8C2QG32	Annexin	Anxa2	10	4.08	0.269851	6.60838
A0A8C2N386	Transitional endoplasmic reticulum ATPase	Vcp	6	4.07	1.35921	33.4147
A0A9J7J6Y2	Heat shock 70 kDa protein 1A isoform X2	LOC100760218	5	4.05	0.953375	23.5556
A0A8C2M8Z5	Plakophilin 1	Pkp1	6	4.03	1.1258	27.9154
A0A9J7J6Y2	Heat shock 70 kDa protein 1A isoform X2	LOC100760218	3	3.92	0.953421	24.352
G3HRN0	ATP synthase subunit beta	I79_013474	3	3.88	5.34314	137.881
A0A061INP8	Fibrinogen alpha chain	H671_1g2036	3	3.87	2.3091	59.5959
G3HPV6	Histone H4	I79_012827	4	3.87	1.73005	44.688
A0A8C2L7Q6	Histidine ammonia-lyase	Hal	6	3.86	2.94463	76.2149
A0A9J7J7R1	Lamin isoform X3	Lmna	3	3.85	0.464289	12.0586
G3HKZ1	14-3-3 protein zeta/delta	Ywhaz	3	3.77	2.65352	70.3253
A0A9J7G132	Serpin B5	Serpinb5	3	3.69	2.46017	66.6015
A0A8C2N386	Transitional endoplasmic reticulum ATPase	Vcp	4	3.68	1.24687	33.8909
G3HKZ1	14-3-3 protein zeta/delta	Ywhaz	4	3.62	1.64043	45.2761
A0A8C2M077	78 kDa glucose-regulated protein		10	3.58	0.118857	3.32239
A0A8C2M077	78 kDa glucose-regulated protein		3	3.57	2.40858	67.4659
A0A8C2MUK8	Heat shock protein HSP 90-beta	LOC100754792	3	3.57	0.23739	6.65283
A0A3L7H9R3	Protein disulfide-isomerase		6	3.52	1.2128	34.4761
A0A8C2MUK8	Heat shock protein HSP 90-beta	LOC100754792	4	3.49	2.8647	81.9759
A0A8C2QG32	Annexin	Anxa2	5	3.47	0.694782	20.0437
A0A8C2LWQ4	Bleomycin hydrolase		3	3.44	1.28961	37.4413
A0A8C2M4W3	Calmodulin 2	Calm1	5	3.43	0.381274	11.1266
A0A9J7GNK5	phosphopyruvate hydratase	LOC100752856	4	3.42	0.930965	27.2468
G3I5L3	Annexin	Anxa1	4	3.4	0.498802	14.6832
A0A9J7G132	Serpin B5	Serpinb5	3	3.38	3.07979	91.1622
G3HNJ3	Clusterin	Clu	5	3.36	0.906678	26.9754
Q540F6	Elongation factor 1-alpha		3	3.35	3.53301	105.406
G3HHR3	Vimentin	Vim	5	3.31	1.28742	38.8514
G3HPV7	Histone H4	I79_012828	7	3.28	1.00377	30.6148
A0A9J7HAN8	Glyceraldehyde-3-phosphate dehydrogenase	LOC100759100	4	3.27	0.622041	19.01
Q540F6	Elongation factor 1-alpha		7	3.25	0.856696	26.3219
A0A8C2N5H4	Moesin	Msn	3	3.24	1.77469	54.6954
A0A061IGS6	14-3-3 protein sigma	Sfn	4	3.19	2.1982	68.9653
A0A9J7JZJ7	Alpha-actinin-4	Actn4	3	3.19	0.566421	17.7543
A0A061ICE4	ATP synthase subunit alpha	Atp5f1a	4	3.18	0.526546	16.5772
A0A3L7I907	Fatty acid-binding protein 5	Fabp5	3	3.18	4.742	148.936
A0A8C2MUK8	Heat shock protein HSP 90-beta	LOC100754792	5	3.18	0.98009	30.783
A0A8C2LND3	Thioredoxin	Txn	4	3.14	3.62833	115.642
P48538	Galectin-1	LGALS1	5	3.13	2.33436	74.4856
A0A098KXC0	Pyruvate kinase	H671_4g13041	5	3.03	1.58613	52.3451
Q540F6	Elongation factor 1-alpha		7	3.02	1.00081	33.132
A0A9J7HAN8	Glyceraldehyde-3-phosphate dehydrogenase	LOC100759100	3	2.99	1.48488	49.6413
G3H2C6	Voltage-dependent anion-selective channel protein 1	I79_004334	4	2.97	0.804326	27.0913
A0A8C2QHX8	Heat shock protein HSP 90-alpha		4	2.96	1.23867	41.906
A0A8C2L7Q6	Histidine ammonia-lyase	Hal	5	2.95	0.815379	27.6644
A0A8C2MVS7	Ezrin		3	2.9	0.444986	15.3537
G3HKZ1	14-3-3 protein zeta/delta	Ywhaz	3	2.9	2.25596	77.8334
Q540F6	Elongation factor 1-alpha		4	2.87	1.5918	55.5569
A0A8C2M077	78 kDa glucose-regulated protein		6	2.86	0.325144	11.3544
A0A8C2LSK1	Eukaryotic initiation factor 4A-I	LOC100769812	5	2.8	1.28532	45.9807
G3HKZ1	14-3-3 protein zeta/delta	Ywhaz	4	2.78	1.75839	63.2728
A0A8C2M661	POF1B actin binding protein	Pof1b	3	2.76	1.46948	53.3009
G3HRN0	ATP synthase subunit beta	I79_013474	4	2.72	0.834709	30.7139
Q540F6	Elongation factor 1-alpha		6	2.69	1.3605	50.5504
Q540F6	Elongation factor 1-alpha		4	2.68	1.25018	46.6854
P68361	Tubulin alpha-1B chain	TUBA1B	3	2.67	0.122006	4.57687
A0A9J7J7R1	Lamin isoform X3	Lmna	3	2.65	0.542303	20.4433
A0A8C2LLJ7	Glyceraldehyde-3-phosphate dehydrogenase		5	2.64	1.48209	56.2034
A0A8C2M4W3	Calmodulin 2	Calm1	5	2.64	1.33064	50.3801
G3HDT0	Histone H2B	I79_008696	3	2.64	1.4851	56.348
A0A8C2MBV1	Endoglin	Eng	3	2.62	0.858215	32.812
A0A8C2M077	78 kDa glucose-regulated protein		8	2.57	0.634383	24.7106
A0A8C2M8Z5	Plakophilin 1	Pkp1	4	2.57	0.87279	33.8977
A0A9J7J6Y2	Heat shock 70 kDa protein 1A isoform X2	LOC100760218	3	2.56	0.768896	30.0651
A0A9J7JZJ7	Alpha-actinin-4	Actn4	8	2.56	0.26082	10.1947
G3HDT6	Histone H2A type 1	I79_008702	3	2.55	0.582396	22.8372
A0A8C2M8Z5	Plakophilin 1	Pkp1	4	2.51	1.15159	45.7925
G3HKZ1	14-3-3 protein zeta/delta	Ywhaz	4	2.49	0.501132	20.0958
A0A9J7J7R1	Lamin isoform X3	Lmna	3	2.43	0.79758	32.8646
A0A9J7J7R1	Lamin isoform X3	Lmna	9	2.39	0.447985	18.7186
G3HH39	Elongation factor 1-alpha 1	I79_009935	4	2.39	0.440295	18.4193
G3H9M6	Peptidyl-cysteine S-nitrosylase GAPDH	I79_007103	3	2.38	1.98085	83.0912
A0A8C2QH65	Rab GDP dissociation inhibitor		3	2.37	1.05762	44.5492
G3HCW9	Peroxiredoxin-2	I79_008337	3	2.36	0.912995	38.7447
A0A8C2MBB0	Small ribosomal subunit protein RACK1	Rack1	4	2.34	0.650873	27.7745
A0A8C2MH88	Actin, cytoplasmic 2	Actg1	7	2.33	0.298591	12.8206
A0A8C2LP82	Pigment epithelium-derived factor isoform X2	Serpinf1	3	2.31	0.351796	15.2007
A0A8C2M4W3	Calmodulin 2	Calm1	6	2.29	0.635198	27.7392
G3HCW9	Peroxiredoxin-2	I79_008337	3	2.28	1.96408	86.1562
A0A8C2LSK1	Eukaryotic initiation factor 4A-I	LOC100769812	8	2.26	0.402971	17.8651
A0A061IKQ2	Cornifin-A-like protein	H671_1g3742	3	2.21	2.19118	99.0099
G3HPV7	Histone H4	I79_012828	4	2.21	1.57426	71.1515
A0A8C2MU28	Endoplasmic reticulum protein 44	Erp44	5	2.2	0.637754	29.0422
A0A8C2QPU3	Tubulin alpha chain	Tuba4a	5	2.15	0.565033	26.2973
G3IDM2	Cofilin-1	Cfl1	3	2.11	1.09184	51.7085
G3HC01	Tropomyosin alpha-3 chain	I79_008041	4	2.09	0.652957	31.2864
P68361	Tubulin alpha-1B chain	TUBA1B	3	2.09	0.374603	17.9106
A0A8C2M661	POF1B actin binding protein	Pof1b	4	2.07	1.03491	50.1118
A0A8C2MNZ1	Non-specific cytotoxic cell receptor protein 1 homolog (zebrafish)		3	2.06	0.856832	41.6588
A0A8C2M4W3	Calmodulin 2	Calm1	3	2.05	2.4819	121.027
A0A8C2MR09	Eukaryotic translation elongation factor 2		4	2.05	0.500994	24.4817
G3I5L3	Annexin	Anxa1	4	2.04	0.463769	22.7426
G3HP75	D-3-phosphoglycerate dehydrogenase	Phgdh	4	2.03	0.47018	23.177
A0A9J7J4R3	Myosin light polypeptide 6 isoform X1	Myl6	3	2.02	0.622967	30.8921
G3HC01	Tropomyosin alpha-3 chain	I79_008041	3	1.99	0.169771	8.55174
G3HHR3	Vimentin	Vim	7	1.98	0.762407	38.4496
A0A8C2M661	POF1B actin binding protein	Pof1b	3	1.96	0.428051	21.8173
G3HDT6	Histone H2A type 1	I79_008702	3	1.95	0.228508	11.7267
A0A8C2N272	Triosephosphate isomerase		3	1.94	1.29825	67.0786
A0A061ICE4	ATP synthase subunit alpha	Atp5f1a	4	1.93	0.5827	30.223
A0A061IKQ2	Cornifin-A-like protein	H671_1g3742	4	1.87	1.82869	98.0427
P68361	Tubulin alpha-1B chain	TUBA1B	3	1.87	1.24106	66.4949
A0A061IJC4	glutathione transferase	H671_1g2857	3	1.84	1.82995	99.2616
A0A061IMD3	Arginase	H671_2g5494	3	1.84	1.20898	65.7863
A0A061IC58	Elongation factor 1-gamma	H671_3g9663	4	1.82	0.316951	17.4187
A0A9J7HAN8	Glyceraldehyde-3-phosphate dehydrogenase	LOC100759100	4	1.81	0.943552	52.1869
A0A8C2QG32	Annexin	Anxa2	8	1.79	0.277164	15.4791
A0A9J7FKU4	Insulin-degrading enzyme isoform X4	Ide	3	1.79	0.908892	50.8982
A0A8C2M4W3	Calmodulin 2	Calm1	3	1.78	0.444024	24.8875
A0A8C2QG32	Annexin	Anxa2	8	1.78	0.132572	7.42861
G3GWQ1	Vinculin	I79_002180	3	1.78	1.06746	60.0226
A0A8C2M8H1	Alpha-actinin-1	Actn1	3	1.77	0.163573	9.25416
A0A8C2N043	4-trimethylaminobutyraldehyde dehydrogenase	Aldh9a1	4	1.76	0.804831	45.6485
G3HCW9	Peroxiredoxin-2	I79_008337	3	1.74	0.694664	40.0087
A0A8C2LWQ4	Bleomycin hydrolase		3	1.73	0.742355	42.9274
A0A9J7GNK5	phosphopyruvate hydratase	LOC100752856	4	1.71	0.0945674	5.53293
G3HNJ3	Clusterin	Clu	3	1.68	1.16263	69.2924
A0A8C2L7Q6	Histidine ammonia-lyase	Hal	3	1.67	0.656279	39.2162
A0A8C2LRM9	14-3-3 protein epsilon	LOC100753603	4	1.66	0.951806	57.3876
G3HNJ3	Clusterin	Clu	4	1.65	0.495259	30.0513
A0A8C2MLV4	Tropomyosin alpha-3 chain	LOC100763482	5	1.64	0.64725	39.3481
A0A8C2QHB3	Small ribosomal subunit protein uS3	Rps3	4	1.64	0.493593	30.0902
Q540F6	Elongation factor 1-alpha		4	1.64	0.895265	54.5053
A0A8C2QDX7	Small ribosomal subunit protein uS2	RPSA	3	1.6	0.510694	31.9642
A0A8C2M4W3	Calmodulin 2	Calm1	4	1.59	0.751743	47.2602
A0A9J7GU10	Tubulin beta chain	LOC100761889	5	1.59	0.429797	27.0887
G3ILF1	Glutathione S-transferase	Gstm3	5	1.54	0.221845	14.4069
A0A8C2MBB0	Small ribosomal subunit protein RACK1	Rack1	4	1.53	0.244693	16.0118
G3HDT6	Histone H2A type 1	I79_008702	3	1.53	1.09484	71.7793
A0A061IGS6	14-3-3 protein sigma	Sfn	3	1.52	0.223236	14.6533
G3HCW9	Peroxiredoxin-2	I79_008337	3	1.52	0.626974	41.2155
G3GZE6	Actin-related protein 3	Actr3	3	1.5	1.08536	72.1934
A0A8C2MM34	Proteasome subunit alpha type	Psma7	3	1.46	0.67265	46.0225
G3HU51	Isocitrate dehydrogenase [NADP]	LOC100761102	3	1.46	0.266482	18.2668
P48538	Galectin-1	LGALS1	3	1.45	0.893695	61.4853
G3HAQ2	Eukaryotic translation initiation factor 6	Eif6	3	1.44	0.77631	53.8001
A0A8C2MT86	Glutathione S-transferase	Gstp1	6	1.43	0.850573	59.4509
G3I5L3	Annexin	Anxa1	4	1.43	0.218503	15.3055
A0A8C2MH88	Actin, cytoplasmic 2	Actg1	5	1.39	0.316916	22.7844
A0A8C2LSK1	Eukaryotic initiation factor 4A-I	LOC100769812	3	1.38	1.35811	98.3603
G3HHR3	Vimentin	Vim	3	1.34	0.610946	45.4944
A0A8C2QHB3	Small ribosomal subunit protein uS3	Rps3	3	1.29	0.708046	54.7356
G3HKZ1	14-3-3 protein zeta/delta	Ywhaz	3	1.29	0.988485	76.8857
A0A8C2QCM0	Phosphoglycerate mutase	Pgam1	4	1.28	0.447677	35.0531
A0A9J7JZJ7	Alpha-actinin-4	Actn4	3	1.28	0.514749	40.1529
G3H2C6	Voltage-dependent anion-selective channel protein 1	I79_004334	3	1.26	0.448793	35.5928
G3ILF1	Glutathione S-transferase	Gstm3	7	1.26	0.094681	7.51686
A0A8C2MBB0	Small ribosomal subunit protein RACK1	Rack1	3	1.22	0.20547	16.8152
A0A8C2MJP9	Heterogeneous nuclear ribonucleoprotein K	Hnrnpk	3	1.16	0.869905	74.6858
G3HKZ1	14-3-3 protein zeta/delta	Ywhaz	3	1.15	0.713226	61.8467
A0A061ILE8	Purine nucleoside phosphorylase	Pnp	3	1.11	0.433551	38.9209
A0A9J7GU10	Tubulin beta chain	LOC100761889	3	1.11	0.657049	59.1834
A0A8C2M4W3	Calmodulin 2	Calm1	7	1.09	0.442451	40.5032
A0A8C2N0Y5	Actin-related protein 2/3 complex subunit 4	Arpc4	3	1.09	0.27838	25.5687
A0A9J7GV82	LOW QUALITY PROTEIN: heterogeneous nuclear ribonucleoprotein M-like isoform X2	LOC100772451	3	1.09	0.278973	25.5197
A0A8C2N0Y5	Actin-related protein 2/3 complex subunit 4	Arpc4	3	1.08	0.419414	38.8116
A0A8C2LYB3	Sepiapterin reductase	Spr	4	1.05	0.298009	28.4208
A0A8C2MLV4	Tropomyosin alpha-3 chain	LOC100763482	8	1.05	0.149646	14.2864
A0A8C2QCM0	Phosphoglycerate mutase	Pgam1	3	1.03	0.596724	57.9096
G3I4K4	Superoxide dismutase copper chaperone	Ccs	4	1.03	0.384188	37.3208
G3IDM2	Cofilin-1	Cfl1	3	1.01	0.685375	68.1713
G3I4K4	Superoxide dismutase copper chaperone	Ccs	5	0.98	0.18138	18.5914
G3I3Y6	Glutathione S-transferase	I79_018157	3	0.97	0.272135	28.1165
Q9JKY1	Peroxiredoxin-1	PRDX1	3	0.96	0.56623	58.7721
A0A8C2N043	4-trimethylaminobutyraldehyde dehydrogenase	Aldh9a1	3	0.95	0.404354	42.417
G3I5L3	Annexin	Anxa1	3	0.95	1.03029	108.557
A0A8C2LRH6	N-acetylserotonin O-methyltransferase-like protein		5	0.9	0.203331	22.6144
A0A061HZY1	NudC domain containing 2	Nudcd2	3	0.88	0.215398	24.3557
A0A8C2M4T3	ADP-ribosylation factor	Arf1	4	0.84	0.365719	43.6874
A0A8C2QHB3	Small ribosomal subunit protein uS3	Rps3	3	0.83	0.296034	35.839
G3H9M6	Peptidyl-cysteine S-nitrosylase GAPDH	I79_007103	3	0.82	1.0325	126.506
G3HKZ1	14-3-3 protein zeta/delta	Ywhaz	3	0.81	0.305786	37.7011
A0A8C2M6L5	Annexin	LOC100773073	3	0.78	0.387931	50.0287
A0A061IPM3	Proteasome subunit alpha type	Psma5	3	0.77	0.198875	25.7356
A0A8C2LYB3	Sepiapterin reductase	Spr	3	0.77	0.350793	45.6664
G3HNJ3	Clusterin	Clu	4	0.77	0.0960895	12.5263
G3HKZ1	14-3-3 protein zeta/delta	Ywhaz	3	0.72	0.582666	81.3718
A0A061I019	Proteasome subunit alpha type	H671_5g14943	3	0.71	0.3552	50.0806
A0A9J7HAN8	Glyceraldehyde-3-phosphate dehydrogenase	LOC100759100	3	0.71	0.226861	31.8865
G3HKZ1	14-3-3 protein zeta/delta	Ywhaz	3	0.71	0.607792	86.0465
G3HID1	Ras-related protein Rab-7a	Rab7a	3	0.7	0.0730807	10.3804
A0A9J7J4R3	Myosin light polypeptide 6 isoform X1	Myl6	3	0.69	0.201123	29.2168
A0A8C2N6A1	14-3-3 protein theta	LOC100751694	3	0.68	0.429166	62.8782
A0A9J7J4R3	Myosin light polypeptide 6 isoform X1	Myl6	5	0.67	0.263194	39.5288
A0A8C2MM34	Proteasome subunit alpha type	Psma7	3	0.66	0.15936	23.9697
A0A061IKS9	Profilin	Pfn2	3	0.57	0.216768	37.7662
G3HAQ2	Eukaryotic translation initiation factor 6	Eif6	3	0.55	0.29564	53.3981
A0A061I397	Malate dehydrogenase	H671_4g12240	3	0.54	0.162411	30.1493
A0A8C2M4W3	Calmodulin 2	Calm1	3	0.52	0.0709051	13.6695
A0A8C2M4W3	Calmodulin 2	Calm1	3	0.51	0.177387	34.8419
A0A3L7HBQ0	Proteasome subunit beta	Psmb3	3	0.49	0.0950242	19.4145
A0A8C2MWQ9	Eukaryotic translation initiation factor 5A	Eif5a	3	0.46	0.364115	78.9253
A0A8C2MX39	Galectin	Lgals3	3	0.44	0.248966	56.135
G3HID1	Ras-related protein Rab-7a	Rab7a	3	0.35	0.176624	50.2201
G3H9H3	LSM6 homolog, U6 small nuclear RNA and mRNA degradation associated	Lsm6	3	0.27	0.0819435	29.8657
G3H9H3	LSM6 homolog, U6 small nuclear RNA and mRNA degradation associated	Lsm6	3	0.22	0.128106	58.0639
