# Supplementary material for: Quantitative Host Cell Protein Analysis of Antibody-Based Protein Therapeutics Using the Orbitrap Astral Mass Spectrometer
Source: J Am Soc Mass Spectrom. 2026 Apr 17;37(5):1077–94. doi: 10.1021/jasms.5c00272 (PMC13154345; doi:10.1021/jasms.5c00272)
Supplement: Supplementary file 5 [file js5c00272_si_005.xlsx]

## Sheet: Legend
Legend
Table	Description
Key	Column descriptions for Tables S10-S12
S10	All molecular functions enriched in DAVID for each analysis performed
S11	Direct molecular functions enriched in DAVID for each analysis performed
S12	STRING identifiers and descriptions of the HCPs within the mapped protein association networks illustrated in Figure 6

## Sheet: Key
Table S10: All molecular functions enriched in DAVID for each analysis performed
Column	Description
Category	Original database/resource where the terms orient
Term	The enriched molecular function associated with the genes corresponding to the input host cell protein (HCP) list
Count	The number of genes corresponding to the input HCPs associated with a respecitve molecular function
%	Percentage of all genes corresponding to the input HCPs associated with a respective molecular function
P-Value	A modified Fisher Exact P-value used by DAVID to detemine degree of enrichment. The smaller the value (closer to 0) the more strongly enriched the term
Fold Enrichment	The enrichment of the term in your gene list as compared to the background population of genes
Benjamini	Adjusted p-values using the linear step-up method of Benjamini and Hochberg (1995; https://doi.org/10.1111/j.2517-6161.1995.tb02031.x)
GO Term	The Gene Ontology ID associated with the enriched molecular functon term
Table S11: Direct molecular functions enriched in DAVID for each analysis performed
Column	Description
Category	Original database/resource where the terms orient
Term	The enriched molecular function associated with the genes corresponding to the input host cell protein (HCP) list
Count	The number of genes corresponding to the input HCPs associated with a respecitve molecular function
%	Percentage of all genes corresponding to the input HCPs associated with a respective molecular function
P-Value	A modified Fisher Exact P-value used by DAVID to detemine degree of enrichment. The smaller the value (closer to 0) the more strongly enriched the term
Fold Enrichment	The enrichment of the term in your gene list as compared to the background population of genes
Benjamini	Adjusted p-values using the linear step-up method of Benjamini and Hochberg (1995; https://doi.org/10.1111/j.2517-6161.1995.tb02031.x)
GO Term	The Gene Ontology ID associated with the enriched molecular functon term
Table S12: STRING identifiers and descriptions of the HCPs within the mapped protein association networks illustrated in Figure 6
Column	Description
Gene Name	Gene name associated with the HCPs within the mapped protein association networks illustrated in Figure 7
Protein Identifier	STRING protein identifier for the HCPs within the mapped protein association networks illustrated in Figure 7
Protein Description	STRING description of the HCPs within the mapped protein association networks illustrated in Figure 7

## Sheet: Table S10
Table S10: All molecular functions enriched in DAVID for each analysis performed
All_HCP All Molecular Function GO Term Enrichment
Category	Term	Count	%	P-Value	Fold Enrichment	Benjamini
GOTERM_MF_ALL	catalytic activity	97	46.4	9.9e-06	1.4	0.00022
GOTERM_MF_ALL	protein binding	91	43.5	0.00055	1.3	0.0072
GOTERM_MF_ALL	hydrolase activity	52	24.9	8.4e-06	1.9	0.00019
GOTERM_MF_ALL	heterocyclic compound binding	51	24.4	4.9e-07	2.1	1.9e-05
GOTERM_MF_ALL	purine nucleotide binding	48	23	2.8e-07	2.2	1.3e-05
GOTERM_MF_ALL	nucleotide binding	48	23	2e-06	2	6.3e-05
GOTERM_MF_ALL	nucleoside phosphate binding	48	23	2e-06	2	6.3e-05
GOTERM_MF_ALL	anion binding	48	23	6.6e-06	1.9	0.00017
GOTERM_MF_ALL	carbohydrate derivative binding	43	20.6	5.6e-05	1.9	0.00096
GOTERM_MF_ALL	purine ribonucleoside triphosphate binding	37	17.7	0.0004	1.8	0.0055
GOTERM_MF_ALL	purine ribonucleotide binding	37	17.7	0.00064	1.8	0.0083
GOTERM_MF_ALL	ribonucleotide binding	37	17.7	0.00074	1.8	0.0093
GOTERM_MF_ALL	structural molecule activity	35	16.7	7.8e-09	3.1	1.5e-06
GOTERM_MF_ALL	adenyl nucleotide binding	34	16.3	0.00017	2	0.0025
GOTERM_MF_ALL	pyrophosphatase activity	28	13.4	1.5e-08	3.6	1.5e-06
GOTERM_MF_ALL	cytoskeletal protein binding	28	13.4	1.6e-08	3.6	1.5e-06
GOTERM_MF_ALL	hydrolase activity, acting on acid anhydrides, in phosphorus-containing anhydrides	28	13.4	1.9e-08	3.6	1.5e-06
GOTERM_MF_ALL	hydrolase activity, acting on acid anhydrides	28	13.4	2e-08	3.6	1.5e-06
GOTERM_MF_ALL	ribonucleoside triphosphate phosphatase activity	27	12.9	1.1e-08	3.8	1.5e-06
GOTERM_MF_ALL	protein-containing complex binding	25	12	0.00013	2.4	0.002
GOTERM_MF_ALL	oxidoreductase activity	23	11	0.00011	2.5	0.0018
GOTERM_MF_ALL	actin binding	22	10.5	2.5e-10	5.8	1.2e-07
GOTERM_MF_ALL	guanyl ribonucleotide binding	16	7.7	0.0002	3.1	0.003
GOTERM_MF_ALL	guanyl nucleotide binding	16	7.7	0.00021	3.1	0.0031
GOTERM_MF_ALL	actin filament binding	15	7.2	6.7e-08	6.6	3.7e-06
GOTERM_MF_ALL	GTP binding	15	7.2	0.00049	3	0.0067
GOTERM_MF_ALL	ATP hydrolysis activity	14	6.7	1.5e-05	4.5	0.00031
GOTERM_MF_ALL	cell adhesion molecule binding	13	6.2	7.3e-06	5.3	0.00018
GOTERM_MF_ALL	GTPase activity	13	6.2	0.00081	3.2	0.0099
GOTERM_MF_ALL	structural constituent of cytoskeleton	10	4.8	4.9e-08	13.6	3.1e-06
GOTERM_MF_ALL	NAD binding	10	4.8	2.3e-07	11.4	1.2e-05
GOTERM_MF_ALL	unfolded protein binding	10	4.8	1.9e-06	8.9	6.3e-05
GOTERM_MF_ALL	oxidoreductase activity, acting on the aldehyde or oxo group of donors, NAD or NADP as acceptor	9	4.3	5.4e-06	9.3	0.00014
GOTERM_MF_ALL	oxidoreductase activity, acting on the aldehyde or oxo group of donors	9	4.3	1.7e-05	8	0.00033
GOTERM_MF_ALL	NADP binding	8	3.8	4.7e-07	16.6	1.9e-05
GOTERM_MF_ALL	glyceraldehyde-3-phosphate dehydrogenase (NAD(P)+) (phosphorylating) activity	8	3.8	3.1e-06	12.6	8.7e-05
GOTERM_MF_ALL	glyceraldehyde-3-phosphate dehydrogenase (NAD+) (phosphorylating) activity	8	3.8	3.1e-06	12.6	8.7e-05
GOTERM_MF_ALL	protein folding chaperone	8	3.8	1.1e-05	10.5	0.00023
GOTERM_MF_ALL	cadherin binding	8	3.8	2.2e-05	9.4	0.0004
GOTERM_MF_ALL	ATP-dependent protein folding chaperone	7	3.3	1.9e-05	12.6	0.00035
GOTERM_MF_ALL	misfolded protein binding	5	2.4	8.2e-05	21.2	0.0014
Fc-fusion All Molecular Function GO Term Enrichment
Category	Term	Count	%	P-Value	Fold Enrichment	Benjamini
GOTERM_MF_ALL	catalytic activity	76	47.5	3.2e-05	1.5	0.00054
GOTERM_MF_ALL	hydrolase activity	42	26.2	1.6e-05	2	0.00033
GOTERM_MF_ALL	heterocyclic compound binding	41	25.6	1.8e-06	2.2	5.7e-05
GOTERM_MF_ALL	purine nucleotide binding	39	24.4	8.1e-07	2.3	3e-05
GOTERM_MF_ALL	nucleotide binding	39	24.4	4.3e-06	2.2	9.7e-05
GOTERM_MF_ALL	nucleoside phosphate binding	39	24.4	4.3e-06	2.2	9.7e-05
GOTERM_MF_ALL	anion binding	36	22.5	0.00016	1.9	0.0023
GOTERM_MF_ALL	carbohydrate derivative binding	34	21.2	0.00019	1.9	0.0025
GOTERM_MF_ALL	structural molecule activity	29	18.1	2.9e-08	3.3	2e-06
GOTERM_MF_ALL	pyrophosphatase activity	26	16.2	9e-10	4.4	1.2e-07
GOTERM_MF_ALL	hydrolase activity, acting on acid anhydrides, in phosphorus-containing anhydrides	26	16.2	1.2e-09	4.3	1.2e-07
GOTERM_MF_ALL	hydrolase activity, acting on acid anhydrides	26	16.2	1.2e-09	4.3	1.2e-07
GOTERM_MF_ALL	ribonucleoside triphosphate phosphatase activity	25	15.6	8.7e-10	4.6	1.2e-07
GOTERM_MF_ALL	cytoskeletal protein binding	19	11.9	2.5e-05	3.2	0.00047
GOTERM_MF_ALL	oxidoreductase activity	19	11.9	0.00019	2.7	0.0025
GOTERM_MF_ALL	ATP-dependent activity	15	9.4	0.00051	3	0.0061
GOTERM_MF_ALL	ATP hydrolysis activity	13	8.1	4.7e-06	5.5	0.0001
GOTERM_MF_ALL	actin binding	13	8.1	3.6e-05	4.5	0.00057
GOTERM_MF_ALL	GTP binding	13	8.1	0.00044	3.4	0.0055
GOTERM_MF_ALL	guanyl ribonucleotide binding	13	8.1	0.00056	3.3	0.0065
GOTERM_MF_ALL	guanyl nucleotide binding	13	8.1	0.00059	3.3	0.0066
GOTERM_MF_ALL	GTPase activity	12	7.5	0.00028	3.9	0.0037
GOTERM_MF_ALL	NAD binding	10	6.2	2.2e-08	14.9	1.8e-06
GOTERM_MF_ALL	actin filament binding	10	6.2	6e-05	5.8	0.00093
GOTERM_MF_ALL	translation regulator activity	10	6.2	0.00011	5.3	0.0017
GOTERM_MF_ALL	structural constituent of cytoskeleton	9	5.6	8.8e-08	16	5.1e-06
GOTERM_MF_ALL	oxidoreductase activity, acting on the aldehyde or oxo group of donors, NAD or NADP as acceptor	9	5.6	7.1e-07	12.2	2.9e-05
GOTERM_MF_ALL	unfolded protein binding	9	5.6	2.3e-06	10.5	6.2e-05
GOTERM_MF_ALL	oxidoreductase activity, acting on the aldehyde or oxo group of donors	9	5.6	2.3e-06	10.5	6.2e-05
GOTERM_MF_ALL	glyceraldehyde-3-phosphate dehydrogenase (NAD(P)+) (phosphorylating) activity	8	5	5.1e-07	16.6	2.3e-05
GOTERM_MF_ALL	glyceraldehyde-3-phosphate dehydrogenase (NAD+) (phosphorylating) activity	8	5	5.1e-07	16.6	2.3e-05
GOTERM_MF_ALL	NADP binding	7	4.4	1.7e-06	19	5.7e-05
GOTERM_MF_ALL	ATP-dependent protein folding chaperone	7	4.4	4e-06	16.4	9.7e-05
GOTERM_MF_ALL	protein folding chaperone	7	4.4	2.5e-05	12	0.00047
GOTERM_MF_ALL	cadherin binding	6	3.8	0.00048	9.2	0.0058
GOTERM_MF_ALL	misfolded protein binding	5	3.1	2.8e-05	27.7	0.0005
IgG1 All Molecular Function GO Term Enrichment
Category	Term	Count	%	P-Value	Fold Enrichment	Benjamini
GOTERM_MF_ALL	protein binding	49	53.8	0.00017	1.6	0.0022
GOTERM_MF_ALL	small molecule binding	47	51.6	6.4e-05	1.7	0.0011
GOTERM_MF_ALL	purine nucleotide binding	28	30.8	9.8e-07	2.8	5.3e-05
GOTERM_MF_ALL	nucleoside phosphate binding	28	30.8	3.7e-06	2.6	0.00011
GOTERM_MF_ALL	nucleotide binding	28	30.8	3.7e-06	2.6	0.00011
GOTERM_MF_ALL	heterocyclic compound binding	28	30.8	8.5e-06	2.5	0.00021
GOTERM_MF_ALL	anion binding	25	27.5	0.00021	2.2	0.0024
GOTERM_MF_ALL	structural molecule activity	21	23.1	1.5e-07	4	1.6e-05
GOTERM_MF_ALL	adenyl nucleotide binding	21	23.1	7e-05	2.7	0.0011
GOTERM_MF_ALL	cytoskeletal protein binding	14	15.4	5e-05	3.9	0.00095
GOTERM_MF_ALL	ribonucleoside triphosphate phosphatase activity	13	14.3	9.5e-05	3.9	0.0014
GOTERM_MF_ALL	pyrophosphatase activity	13	14.3	0.00021	3.6	0.0024
GOTERM_MF_ALL	hydrolase activity, acting on acid anhydrides, in phosphorus-containing anhydrides	13	14.3	0.00023	3.6	0.0026
GOTERM_MF_ALL	hydrolase activity, acting on acid anhydrides	13	14.3	0.00024	3.6	0.0026
GOTERM_MF_ALL	cell adhesion molecule binding	10	11	1.9e-06	8.8	9.1e-05
GOTERM_MF_ALL	actin binding	10	11	6.1e-05	5.7	0.0011
GOTERM_MF_ALL	NADP binding	8	8.8	2.2e-09	36	7e-07
GOTERM_MF_ALL	structural constituent of cytoskeleton	8	8.8	4.5e-08	23.5	7.3e-06
GOTERM_MF_ALL	actin filament binding	8	8.8	8e-05	7.7	0.0013
GOTERM_MF_ALL	glyceraldehyde-3-phosphate dehydrogenase (NAD(P)+) (phosphorylating) activity	7	7.7	4.4e-07	24	2.9e-05
GOTERM_MF_ALL	glyceraldehyde-3-phosphate dehydrogenase (NAD+) (phosphorylating) activity	7	7.7	4.4e-07	24	2.9e-05
GOTERM_MF_ALL	cadherin binding	7	7.7	2.5e-06	17.9	0.0001
GOTERM_MF_ALL	NAD binding	7	7.7	3e-06	17.3	0.00011
GOTERM_MF_ALL	oxidoreductase activity, acting on the aldehyde or oxo group of donors, NAD or NADP as acceptor	7	7.7	5.2e-06	15.8	0.00014
GOTERM_MF_ALL	unfolded protein binding	7	7.7	1.3e-05	13.5	0.00028
GOTERM_MF_ALL	oxidoreductase activity, acting on the aldehyde or oxo group of donors	7	7.7	1.3e-05	13.5	0.00028
GOTERM_MF_ALL	protein folding chaperone	6	6.6	2.6e-05	17	0.00054
GOTERM_MF_ALL	structural constituent of chromatin	6	6.6	0.00018	11.3	0.0023
GOTERM_MF_ALL	ATP-dependent protein folding chaperone	5	5.5	0.00012	19.5	0.0017
GOTERM_MF_ALL	misfolded protein binding	4	4.4	0.00017	36.7	0.0022
GOTERM_MF_ALL	phospholipase inhibitor activity	3	3.3	0.00051	86.1	0.0053
IgG2 All Molecular Function GO Term Enrichment
Category	Term	Count	%	P-Value	Fold Enrichment	Benjamini
GOTERM_MF_ALL	small molecule binding	40	51.3	0.00027	1.6	0.0042
GOTERM_MF_ALL	heterocyclic compound binding	26	33.3	3.6e-06	2.7	0.00013
GOTERM_MF_ALL	purine nucleotide binding	25	32.1	1.7e-06	2.9	8.9e-05
GOTERM_MF_ALL	nucleoside phosphate binding	25	32.1	5.9e-06	2.7	0.00016
GOTERM_MF_ALL	nucleotide binding	25	32.1	5.9e-06	2.7	0.00016
GOTERM_MF_ALL	adenyl nucleotide binding	20	25.6	2.2e-05	3	0.00046
GOTERM_MF_ALL	structural molecule activity	15	19.2	0.00011	3.3	0.002
GOTERM_MF_ALL	cytoskeletal protein binding	14	17.9	8.7e-06	4.6	0.00021
GOTERM_MF_ALL	actin binding	11	14.1	2.2e-06	7.3	8.9e-05
GOTERM_MF_ALL	ribonucleoside triphosphate phosphatase activity	11	14.1	0.00044	3.9	0.0064
GOTERM_MF_ALL	structural constituent of cytoskeleton	9	11.5	4.4e-10	31	1.4e-07
GOTERM_MF_ALL	NAD binding	8	10.3	5.1e-08	23.1	5.4e-06
GOTERM_MF_ALL	cell adhesion molecule binding	8	10.3	5.1e-05	8.2	0.001
GOTERM_MF_ALL	NADP binding	7	9	3.2e-08	36.8	5.1e-06
GOTERM_MF_ALL	glyceraldehyde-3-phosphate dehydrogenase (NAD(P)+) (phosphorylating) activity	7	9	1.7e-07	28	1.1e-05
GOTERM_MF_ALL	glyceraldehyde-3-phosphate dehydrogenase (NAD+) (phosphorylating) activity	7	9	1.7e-07	28	1.1e-05
GOTERM_MF_ALL	oxidoreductase activity, acting on the aldehyde or oxo group of donors, NAD or NADP as acceptor	7	9	2.1e-06	18.4	8.9e-05
GOTERM_MF_ALL	oxidoreductase activity, acting on the aldehyde or oxo group of donors	7	9	5.1e-06	15.8	0.00016
GOTERM_MF_ALL	actin filament binding	7	9	0.00026	7.8	0.0041
GOTERM_MF_ALL	cadherin binding	6	7.7	2e-05	17.9	0.00046
GOTERM_MF_ALL	ATP-dependent protein folding chaperone	5	6.4	6.6e-05	22.7	0.0012
GOTERM_MF_ALL	protein folding chaperone	5	6.4	0.00023	16.6	0.0038
GOTERM_MF_ALL	phosphoserine residue binding	3	3.8	0.00047	89.4	0.0066
IgG4 All Molecular Function GO Term Enrichment
Category	Term	Count	%	P-Value	Fold Enrichment	Benjamini
GOTERM_MF_ALL	heterocyclic compound binding	17	33.3	0.00022	2.7	0.0038
GOTERM_MF_ALL	purine nucleotide binding	16	31.4	0.00022	2.8	0.0038
GOTERM_MF_ALL	nucleoside phosphate binding	16	31.4	0.00047	2.6	0.0065
GOTERM_MF_ALL	nucleotide binding	16	31.4	0.00047	2.6	0.0065
GOTERM_MF_ALL	oxidoreductase activity	12	23.5	1.2e-05	5.1	0.00042
GOTERM_MF_ALL	cytoskeletal protein binding	11	21.6	1.9e-05	5.5	0.00057
GOTERM_MF_ALL	structural molecule activity	11	21.6	0.00045	3.8	0.0065
GOTERM_MF_ALL	NADP binding	8	15.7	2.9e-11	64.8	6.9e-09
GOTERM_MF_ALL	actin binding	8	15.7	4.4e-05	8.2	0.001
GOTERM_MF_ALL	glyceraldehyde-3-phosphate dehydrogenase (NAD(P)+) (phosphorylating) activity	7	13.7	1.2e-08	43.2	9.2e-07
GOTERM_MF_ALL	glyceraldehyde-3-phosphate dehydrogenase (NAD+) (phosphorylating) activity	7	13.7	1.2e-08	43.2	9.2e-07
GOTERM_MF_ALL	NAD binding	7	13.7	8.5e-08	31.1	5e-06
GOTERM_MF_ALL	oxidoreductase activity, acting on the aldehyde or oxo group of donors, NAD or NADP as acceptor	7	13.7	1.5e-07	28.4	7e-06
GOTERM_MF_ALL	oxidoreductase activity, acting on the aldehyde or oxo group of donors	7	13.7	3.7e-07	24.3	1.5e-05
GOTERM_MF_ALL	protein heterodimerization activity	6	11.8	0.00016	11.5	0.0034
GOTERM_MF_ALL	structural constituent of cytoskeleton	5	9.8	3.5e-05	26.5	0.00093
GOTERM_MF_ALL	structural constituent of chromatin	5	9.8	0.0002	16.9	0.0038
Bispecific All Molecular Function GO Term Enrichment
Category	Term	Count	%	P-Value	Fold Enrichment	Benjamini
GOTERM_MF_ALL	ribonucleoside triphosphate phosphatase activity	9	23.7	4.7e-05	6.5	0.0048
GOTERM_MF_ALL	pyrophosphatase activity	9	23.7	8.4e-05	6	0.0048
GOTERM_MF_ALL	hydrolase activity, acting on acid anhydrides, in phosphorus-containing anhydrides	9	23.7	9.1e-05	5.9	0.0048
GOTERM_MF_ALL	hydrolase activity, acting on acid anhydrides	9	23.7	9.3e-05	5.9	0.0048
GOTERM_MF_ALL	ATP-dependent protein folding chaperone	4	10.5	0.00016	36.9	0.0066
Unique_Fc-fusion All Molecular Function GO Term Enrichment
Category	Term	Count	%	P-Value	Fold Enrichment	Benjamini
GOTERM_MF_ALL	RNA binding	17	21.8	1.5e-05	3.5	0.0038

## Sheet: Table S11
Table S11: Direct molecular functions enriched in DAVID for each analysis performed
All_HCP Direct Molecular Function GO Term Enrichment
Category	Term	Count	%	P-Value	Fold Enrichment	Benjamini	GO Term
GOTERM_MF_DIRECT	oxidoreductase activity, acting on the aldehyde or oxo group of donors, NAD or NADP as acceptor	7	3.3	3e-09	49.4	7.2e-07	GO:0016620
GOTERM_MF_DIRECT	NAD binding	10	4.8	3.9e-08	13.9	4.7e-06	GO:0051287
GOTERM_MF_DIRECT	actin filament binding	15	7.2	6e-08	6.7	4.8e-06	GO:0051015
GOTERM_MF_DIRECT	NADP binding	8	3.8	1.2e-07	20.2	7.1e-06	GO:0050661
GOTERM_MF_DIRECT	structural constituent of cytoskeleton	9	4.3	3e-07	13.6	1.5e-05	GO:0005200
GOTERM_MF_DIRECT	unfolded protein binding	10	4.8	1.9e-06	8.9	7.6e-05	GO:0051082
GOTERM_MF_DIRECT	glyceraldehyde-3-phosphate dehydrogenase (NAD+) (phosphorylating) activity	8	3.8	3.1e-06	12.6	0.00011	GO:0004365
GOTERM_MF_DIRECT	ATP hydrolysis activity	14	6.7	1.5e-05	4.5	0.00047	GO:0016887
GOTERM_MF_DIRECT	ATP-dependent protein folding chaperone	7	3.3	1.9e-05	12.6	0.00051	GO:0140662
GOTERM_MF_DIRECT	transferase activity	9	4.3	5.2e-05	6.9	0.0012	GO:0016740
GOTERM_MF_DIRECT	misfolded protein binding	5	2.4	8.2e-05	21.2	0.0018	GO:0051787
GOTERM_MF_DIRECT	phosphoserine residue binding	3	1.4	0.00026	105.9	0.0053	GO:0050815
GOTERM_MF_DIRECT	GTP binding	15	7.2	0.00049	3	0.0092	GO:0005525
Fc-fusion Direct Molecular Function GO Term Enrichment
Category	Term	Count	%	P-Value	Fold Enrichment	Benjamini	GO Term
GOTERM_MF_DIRECT	oxidoreductase activity, acting on the aldehyde or oxo group of donors, NAD or NADP as acceptor	7	4.4	5.8e-10	64.7	1.1e-07	GO:0016620
GOTERM_MF_DIRECT	NAD binding	10	6.2	3.7e-09	18.2	3.4e-07	GO:0051287
GOTERM_MF_DIRECT	glyceraldehyde-3-phosphate dehydrogenase (NAD+) (phosphorylating) activity	8	5	5.1e-07	16.6	2.4e-05	GO:0004365
GOTERM_MF_DIRECT	NADP binding	7	4.4	5.2e-07	23.1	2.4e-05	GO:0050661
GOTERM_MF_DIRECT	structural constituent of cytoskeleton	8	5	6.9e-07	15.8	2.6e-05	GO:0005200
GOTERM_MF_DIRECT	unfolded protein binding	9	5.6	2.3e-06	10.5	7.1e-05	GO:0051082
GOTERM_MF_DIRECT	ATP-dependent protein folding chaperone	7	4.4	4e-06	16.4	0.00011	GO:0140662
GOTERM_MF_DIRECT	ATP hydrolysis activity	13	8.1	4.7e-06	5.5	0.00011	GO:0016887
GOTERM_MF_DIRECT	transferase activity	9	5.6	7.3e-06	9	0.00015	GO:0016740
GOTERM_MF_DIRECT	misfolded protein binding	5	3.1	2.8e-05	27.7	0.00053	GO:0051787
GOTERM_MF_DIRECT	actin filament binding	10	6.2	5.6e-05	5.8	0.00095	GO:0051015
GOTERM_MF_DIRECT	hydrolase activity	10	6.2	0.00017	5	0.0026	GO:0016787
GOTERM_MF_DIRECT	RNA binding	17	10.6	0.0002	3	0.0028	GO:0003723
GOTERM_MF_DIRECT	GTPase activity	12	7.5	0.00028	3.9	0.0038	GO:0003924
GOTERM_MF_DIRECT	GTP binding	13	8.1	0.00044	3.4	0.0054	GO:0005525
IgG1 Direct Molecular Function GO Term Enrichment
Category	Term	Count	%	P-Value	Fold Enrichment	Benjamini	GO Term
GOTERM_MF_DIRECT	oxidoreductase activity, acting on the aldehyde or oxo group of donors, NAD or NADP as acceptor	7	7.7	2.6e-11	107.1	3.9e-09	GO:0016620
GOTERM_MF_DIRECT	NADP binding	8	8.8	5.2e-10	43.7	3.8e-08	GO:0050661
GOTERM_MF_DIRECT	glyceraldehyde-3-phosphate dehydrogenase (NAD+) (phosphorylating) activity	7	7.7	4.4e-07	24	2.1e-05	GO:0004365
GOTERM_MF_DIRECT	structural constituent of cytoskeleton	7	7.7	5.7e-07	23	2.1e-05	GO:0005200
GOTERM_MF_DIRECT	NAD binding	7	7.7	9.3e-07	21.1	2.7e-05	GO:0051287
GOTERM_MF_DIRECT	unfolded protein binding	7	7.7	1.3e-05	13.5	0.00031	GO:0051082
GOTERM_MF_DIRECT	transferase activity	7	7.7	3.1e-05	11.6	0.00065	GO:0016740
GOTERM_MF_DIRECT	actin filament binding	8	8.8	7.6e-05	7.7	0.0014	GO:0051015
GOTERM_MF_DIRECT	ATP-dependent protein folding chaperone	5	5.5	0.00012	19.5	0.002	GO:0140662
GOTERM_MF_DIRECT	misfolded protein binding	4	4.4	0.00017	36.7	0.0025	GO:0051787
GOTERM_MF_DIRECT	structural constituent of chromatin	6	6.6	0.00018	11.3	0.0025	GO:0030527
GOTERM_MF_DIRECT	cadherin binding	5	5.5	0.00052	13.3	0.0064	GO:0045296
IgG2 Direct Molecular Function GO Term Enrichment
Category	Term	Count	%	P-Value	Fold Enrichment	Benjamini	GO Term
GOTERM_MF_DIRECT	oxidoreductase activity, acting on the aldehyde or oxo group of donors, NAD or NADP as acceptor	7	9	9.9e-12	125.2	1.3e-09	GO:0016620
GOTERM_MF_DIRECT	structural constituent of cytoskeleton	8	10.3	6.9e-09	30.7	4e-07	GO:0005200
GOTERM_MF_DIRECT	NADP binding	7	9	9.6e-09	44.7	4e-07	GO:0050661
GOTERM_MF_DIRECT	NAD binding	8	10.3	1.2e-08	28.2	4e-07	GO:0051287
GOTERM_MF_DIRECT	glyceraldehyde-3-phosphate dehydrogenase (NAD+) (phosphorylating) activity	7	9	1.7e-07	28	4.4e-06	GO:0004365
GOTERM_MF_DIRECT	transferase activity	8	10.3	8e-07	15.4	1.7e-05	GO:0016740
GOTERM_MF_DIRECT	phosphoserine residue binding	3	3.8	4e-05	268.3	0.00074	GO:0050815
GOTERM_MF_DIRECT	ATP-dependent protein folding chaperone	5	6.4	6.6e-05	22.7	0.0011	GO:0140662
GOTERM_MF_DIRECT	actin filament binding	7	9	0.00024	7.9	0.0035	GO:0051015
IgG4 Direct Molecular Function GO Term Enrichment
Category	Term	Count	%	P-Value	Fold Enrichment	Benjamini	GO Term
GOTERM_MF_DIRECT	oxidoreductase activity, acting on the aldehyde or oxo group of donors, NAD or NADP as acceptor	7	13.7	6.4e-13	192.8	6.2e-11	GO:0016620
GOTERM_MF_DIRECT	NADP binding	8	15.7	6.8e-12	78.7	3.3e-10	GO:0050661
GOTERM_MF_DIRECT	glyceraldehyde-3-phosphate dehydrogenase (NAD+) (phosphorylating) activity	7	13.7	1.2e-08	43.2	3.8e-07	GO:0004365
GOTERM_MF_DIRECT	NAD binding	7	13.7	2.5e-08	38.1	6.1e-07	GO:0051287
GOTERM_MF_DIRECT	transferase activity	7	13.7	9.2e-07	20.8	1.8e-05	GO:0016740
GOTERM_MF_DIRECT	protein heterodimerization activity	6	11.8	0.00016	11.5	0.0025	GO:0046982
GOTERM_MF_DIRECT	structural constituent of chromatin	5	9.8	0.0002	16.9	0.0028	GO:0030527
GOTERM_MF_DIRECT	structural constituent of cytoskeleton	4	7.8	0.00061	23.6	0.0074	GO:0005200
Bispecific Direct Molecular Function GO Term Enrichment
Category	Term	Count	%	P-Value	Fold Enrichment	Benjamini	GO Term
GOTERM_MF_DIRECT	ATP-dependent protein folding chaperone	4	10.5	0.00016	36.9	0.014	GO:0140662
GOTERM_MF_DIRECT	misfolded protein binding	3	7.9	0.00091	65.2	0.028	GO:0051787
GOTERM_MF_DIRECT	heat shock protein binding	3	7.9	0.0011	58.2	0.028	GO:0031072
GOTERM_MF_DIRECT	unfolded protein binding	4	10.5	0.0013	18.3	0.028	GO:0051082
GOTERM_MF_DIRECT	ATP hydrolysis activity	5	13.2	0.0028	8.2	0.049	GO:0016887
Unique_Fc-fusion Direct Molecular Function GO Term Enrichment
Category	Term	Count	%	P-Value	Fold Enrichment	Benjamini	GO Term
GOTERM_MF_DIRECT	RNA binding	14	17.9	1.2e-06	5.4	0.00012	GO:0003723

## Sheet: Table S12
Table S12: STRING identifiers and descriptions of the HCPs within the mapped protein association networks illustrated in Figure 6
Gene Name	Protein Identifier	Protein Description
I79_012144	10029.G3HN14	Transitional endoplasmic reticulum ATPase
Psma4	10029.G3H0C2	Proteasome subunit alpha type
Psmb2	10029.G3H9V0	Proteasome subunit beta
Psmb4	10029.G3H303	Proteasome subunit beta
Psmb5	10029.G3HRD9	Proteasome subunit beta
Psmb7	10029.G3I9D3	Proteasome subunit beta
Psmd9	10029.G3H256	26S proteasome non-ATPase regulatory subunit 9
EIF6	10029.G3HAQ2	Eukaryotic translation initiation factor 6
Eef2	10029.G3HSL4	Elongation factor 2
I79_009935	10029.G3HH39	Elongation factor 1-alpha 1
Rplp2	10029.G3I3H2	60S acidic ribosomal protein P2-like protein
Rps4x	10029.G3I0H2	40S ribosomal protein S4
Actr3	10029.G3GZE6	Actin-related protein 3
Cap1	10029.G3HN88	Adenylyl cyclase-associated protein
Cfl1	10029.G3IDM2	Cofilin-1
Cbx1	10029.G3H5T7	Chromobox protein-like 1
I79_004539	10029.G3H2T7	Histone H3
I79_010126	10029.G3HHM2	Histone H3.1t
Rab10	10029.G3GXQ2	Protein FAM59B
Rab14	10029.G3HX83	Ras-related protein Rab-14
Atp5f1b	10029.G3HRN0	ATP synthase subunit beta
Atp6v1a	10029.G3H066	V-type proton ATPase catalytic subunit A
CgPICR_020542	10029.G3HBD4	Nucleoside diphosphate kinase
H671_7g18194	10029.G3HBD3	Nucleoside diphosphate kinase
Rps2	10029.G3HBP8	40S ribosomal protein S2
Rps28	10029.G3I5R2	40S ribosomal protein S28-like protein
Idh1	10029.G3HU51	Isocitrate dehydrogenase [NADP]
Mdh1	10029.G3HDQ2	Malate dehydrogenase
Rab7a	10029.G3HID1	Ras-related protein Rab-7a
Tuba1a	10029.G3I6I6	Tubulin alpha chain
Anxa1	10029.G3I5L3	Annexin
S100a11	10029.G3HUU6	Protein S100
Gstm3	10029.G3ILF1	Glutathione S-transferase
Gstp1	10029.G3I3Y6	Glutathione S-transferase P
